# Supplementary material for: A high-resolution map of coastal vegetation for two Arctic Alaskan parklands: An object-oriented approach with point training data
Source: PLoS One. 2022 Aug 31;17(8):e0273893. doi: 10.1371/journal.pone.0273893 (PMC9432696; doi:10.1371/journal.pone.0273893)
Supplement: S1 Table — (CSV) [file pone.0273893.s001.csv]

	EC	hydric_index	elevation	estuary_dist	ocean_dist
EC	1	-0.7648	-0.372	-0.1699	0.4681
hydric_index	-0.7648	1	0.3239	0.0972	-0.3542
elevation	-0.372	0.3239	1	0.167	-0.0787
estuary_dist	-0.1699	0.0972	0.167	1	-0.2882
ocean_dist	0.4681	-0.3542	-0.0787	-0.2882	1
