# Supplementary material for: A high-resolution map of coastal vegetation for two Arctic Alaskan parklands: An object-oriented approach with point training data
Source: PLoS One. 2022 Aug 31;17(8):e0273893. doi: 10.1371/journal.pone.0273893 (PMC9432696; doi:10.1371/journal.pone.0273893)
Supplement: S2 Table — (XLSX) [file pone.0273893.s002.xlsx]

## Sheet: Spearman_correlation_all_variab
	Longitude	Latitude	Aspect_mean	Aspect_SD	Blue_mean	Blue_SD	Segment_NIR	Segment_green	Segment_red	Compactness	Curvature_mean	Curvature_SD	DSM_height_mean	DSM_height_SD	Distance_to_ocean	Elevation_mean	Elevation_SD	Green_mean	Green_SD	NDVI	NDWI	NIR2_mean	NIR2_SD	Pixel_count	Rectangularity	Red_mean	Red_SD	Red_2003OM_mean	Green_2003OM_mean	Blue_2003OM_mean	Red_2003OM_SD	Green_2003OM_SD	Blue_2003OM_SD	Slope_mean	Slope_SD
Longitude	1	0.5902	-0.0616	-0.0253	0.11	-0.3203	0.1809	-0.258	-0.1944	-0.035	0.0203	-0.0011	0.0136	0.0112	-0.2191	0.1543	0.0826	0.0209	-0.1768	0.2614	-0.0885	0.0266	-0.0598	-0.1158	-0.0052	-0.3292	0.008	0.0308	0.0578	-0.1589	-0.0253	-0.0569	0.053	0.124	0.0754
Latitude		1	0.0403	-0.0618	0.3339	-0.0117	0.2423	-0.3058	-0.2869	-0.0351	0.041	-0.0073	0.0262	0.0147	-0.1803	0.1825	0.0757	0.4156	0.0107	0.1491	-0.0767	0.3074	0.0494	-0.0766	0.0274	0.2217	0.0966	-0.1158	-0.1107	-0.2588	0.1935	0.128	0.1239	0.1215	0.0697
Aspect_mean			1	-0.0327	0.0767	0.0778	0.1465	0.044	0.0248	-0.003	0.071	0.0639	0.0392	0.1853	0.1125	0.1827	0.1443	0.1109	0.0411	0.1189	-0.1469	0.1862	0.0809	-0.0658	-0.0261	0.1079	0.0157	0.0044	-0.0354	-0.0408	0.0806	0.0933	0.0696	0.1797	0.1066
Aspect_SD				1	-0.0415	-0.06	-0.1912	-0.0769	-0.0736	0.0563	-0.0359	-0.0405	0.0144	-0.0756	0.1011	-0.1469	-0.2918	-0.1062	-0.0203	-0.0977	0.132	-0.163	-0.0157	0.2352	-0.0363	-0.0784	-0.0305	-0.0029	-0.0338	-0.0314	-0.026	-0.0235	-0.0351	-0.3815	-0.1615
Blue_mean					1	0.3183	0.2439	-0.0821	-0.1548	-0.0361	0.0871	-0.0696	0.0667	0.0325	-0.081	0.1057	0.019	0.8873	0.4441	0.1636	0.0297	0.4953	0.1851	-0.0036	0.0307	0.4809	0.6512	-0.0152	-0.0214	-0.0475	0.0389	-0.008	-0.1032	0.0738	-0.014
Blue_SD						1	0.0523	0.3558	0.2799	-0.1227	0.0676	0.127	0.0772	0.156	-0.1045	0.0236	0.1465	0.4945	0.83	-0.3122	0.2037	0.2167	0.38	0.1072	-0.0153	0.7089	0.6858	0.0965	0.128	0.2098	0.1752	0.1905	0.1447	0.1526	0.1381
Segment_NIR							1	0.3081	0.28	0.0926	0.2741	0.0026	0.13	0.1494	-0.0114	0.406	0.2812	0.3805	-0.0445	0.6323	-0.6909	0.7899	0.1312	-0.138	-0.0538	0.2109	0.0048	0.0816	0.0601	-0.0259	-0.0653	-0.0618	-0.0537	0.3332	0.1831
Segment_green								1	0.9762	-0.0081	0.0772	0.0796	0.0618	0.1035	-0.0431	0.0384	0.1204	0.1445	0.1714	-0.1917	0.0433	0.1376	0.1223	-0.0093	0.0035	0.4021	0.0115	0.1976	0.2434	0.3059	-0.1338	-0.0889	-0.0584	0.1264	0.1052
Segment_red									1	-0.0113	0.0609	0.0834	0.0566	0.0939	-0.1013	0.0317	0.1123	0.0647	0.1166	-0.2062	0.0599	0.06	0.0904	-0.0253	0.0083	0.3159	-0.0479	0.1995	0.2505	0.3105	-0.1165	-0.0768	-0.0346	0.116	0.1059
Compactness										1	0.0121	-0.1354	-0.0452	-0.1072	0.1651	0.0672	-0.0983	-0.0549	-0.1422	0.1161	-0.1299	0.0912	-0.0344	-0.0174	0.378	-0.0508	-0.1519	-0.0847	-0.119	-0.1174	-0.0716	-0.0666	-0.0826	-0.1205	-0.1203
Curvature_mean											1	0.273	0.7147	0.32	-0.0794	0.0817	0.2374	0.1324	0.045	0.2311	-0.2359	0.2369	0.1223	-0.0794	0.0207	0.0611	0.0749	0.1782	0.1707	0.1321	-0.0573	-0.0549	-0.0414	0.3393	0.3611
Curvature_SD												1	0.4155	0.6189	-0.0881	-0.0998	0.6311	-0.0049	0.1622	-0.019	-0.003	-0.0215	0.2327	0.0931	0.0139	0.0047	0.1006	0.0272	0.0539	0.0367	0.1825	0.1677	0.1541	0.6563	0.8257
DSM_height_mean													1	0.3673	-0.093	-0.0623	0.2916	0.1046	0.0826	0.1043	-0.1008	0.1105	0.1217	-0.0262	0.0408	0.047	0.1043	0.136	0.1456	0.1221	-0.009	-0.0172	-0.0151	0.3517	0.4486
DSM_height_SD														1	-0.1251	0.1717	0.6038	0.095	0.1683	0.1165	-0.1328	0.1269	0.1697	-0.0046	-0.0128	0.0462	0.1447	0.1491	0.1691	0.1567	0.1202	0.1201	0.1296	0.6515	0.6357
Distance_to_ocean															1	-0.1007	-0.099	-0.1474	-0.1358	0.1375	-0.1704	0.1103	0.0446	0.0979	-0.0701	-0.0816	-0.1684	-0.3266	-0.4117	-0.4142	-0.0701	-0.0421	-0.0882	-0.1554	-0.1394
Elevation_mean																1	0.3794	0.156	-0.1195	0.3211	-0.3468	0.3705	-0.1338	-0.043	0.0023	0.0758	-0.0615	0.0567	0.0417	0.0362	0.0462	0.0446	0.0685	0.33	0.1303
Elevation_SD																	1	0.1057	0.0891	0.215	-0.2605	0.2287	0.0894	0.1558	-0.0186	0.057	0.0804	0.0933	0.1094	0.0821	0.1426	0.1294	0.1388	0.871	0.8008
Green_mean																		1	0.4884	0.1056	-0.0333	0.6322	0.2438	-0.0286	0.0403	0.766	0.576	0.0173	0.0321	0.0147	0.1025	0.0596	-0.0427	0.1734	0.0744
Green_SD																			1	-0.2613	0.2886	0.1202	0.5021	0.0768	-0.0311	0.4908	0.8537	0.0951	0.1296	0.1808	0.2336	0.2406	0.1914	0.1183	0.1189
NDVI																				1	-0.9147	0.6529	0.0972	-0.1444	-0.0698	-0.2575	-0.115	-0.0195	-0.0745	-0.1699	-0.0164	-0.0351	-0.0676	0.2494	0.1193
NDWI																					1	-0.7056	-0.1072	0.1234	0.0738	0.1225	0.253	0.0106	0.069	0.1282	0.0061	0.0063	0.0433	-0.2797	-0.1522
NIR2_mean																						1	0.3079	-0.0887	-0.0426	0.4444	0.1653	-0.0138	-0.0566	-0.1021	0.0653	0.0562	-0.0356	0.2906	0.129
NIR2_SD																							1	-0.0533	-0.0818	0.2165	0.3537	-0.1019	-0.09	-0.0947	0.3305	0.3367	0.249	0.1662	0.167
Pixel_count																								1	0.006	0.0298	0.0766	-0.0183	-0.0289	0.0059	-0.0053	-0.0219	-0.0397	-0.1219	0.1006
Rectangularity																									1	0.0462	-0.0174	0.0157	0.0206	0.028	-0.0663	-0.0782	-0.0813	0.0356	0.0206
Red_mean																										1	0.3647	0.0037	0.0275	0.1006	0.1045	0.098	0.0042	0.0869	0.0402
Red_SD																											1	0.0984	0.1295	0.1428	0.1373	0.1306	0.0972	0.1198	0.0994
Red_2003OM_mean																												1	0.9669	0.879	-0.0752	-0.0212	0.0782	0.1183	0.0777
Green_2003OM_mean																													1	0.9266	-0.0625	-0.0172	0.0882	0.1388	0.1013
Blue_2003OM_mean																														1	-0.0296	0.0203	0.096	0.0924	0.0626
Red_2003OM_SD																															1	0.9652	0.8782	0.1495	0.1475
Green_2003OM_SD																																1	0.9212	0.1399	0.1279
Blue_2003OM_SD																																	1	0.1464	0.1326
Slope_mean																																		1	0.8293
Slope_SD																																			1
