# Supplementary material for: A high-resolution map of coastal vegetation for two Arctic Alaskan parklands: An object-oriented approach with point training data
Source: PLoS One. 2022 Aug 31;17(8):e0273893. doi: 10.1371/journal.pone.0273893 (PMC9432696; doi:10.1371/journal.pone.0273893)
Supplement: S3 Table — (CSV) [file pone.0273893.s003.csv]

	Aspect_mean	Aspect_SD	Pixel_count	Segment_NIR	Segment_green	Segment_red	Red_WV2_mean	Green_WV2_mean	Blue_WV2_mean	NIR_WV2_mean	Red_WV2_SD	Blue_WV2_SD	Green_WV2_SD	NIR_WV2_SD	Compactness	Rectangularity	Curvature_mean	Curvature_SD	DSM_height_mean	DSM_height_SD	Elevation_mean	Elevation_SD	Red_2003OM_mean	Green_2003OM_mean	Blue_2003OM_mean	Red_2003OM_SD	Green_2003OM_SD	Blue_2003OM_SD	Slope_mean	Slope_SD	Longitude	Latitude	Distance_to_ocean	NDVI	NDWI
Aspect_mean	NA	0	0	0	0	3.00E-04	0	0	0	0	0.0207	0	0	0	0.6548	1.00E-04	0	0	0	0	0	0	0.513	0	0	0	0	0	0	0	0	0	0	0	0
Aspect_SD		NA	0	0	0	0	0	0	0	0	0	0.0028	0	0.003	0	0	0	0	0.0344	0	0	0	0.6652	0	0	1.00E-04	5.00E-04	0	0	0	2.00E-04	0	0	0	0
Pixel_count			NA	0	0.1728	2.00E-04	0	0	0.5985	0	0	0	0	0	0.0106	0.3763	0	0	1.00E-04	0.5014	0	0	0.0071	0	0.3872	0.4346	0.0012	0	0	0	0	0	0	0	0
Segment_NIR				NA	0	0	0	0	0	0	0.4771	0	0	0	0	0	0	0.6964	0	0	0	0	0	0	1.00E-04	0	0	0	0	0	0	0	0.0942	0	0
Segment_green					NA	0	0	0	0	0	0.0892	0	0	0	0.2311	0.6101	0	0	0	0	0	0	0	0	0	0	0	0	0	0	0	0	0	0	0
Segment_red						NA	0	0	0	0.0019	0	0	0	0	0.0962	0.2219	0	0	0	0	0	0	0	0	0	0	0	0	0	0	0	0	0	0	0
Red_WV2_mean							NA	0	0	0	0	0	0	0	0	0	0	0.4882	0	0	0	0	0.5814	1.00E-04	0	0	0	0.5407	0	0	0	0	0	0	0
Green_WV2_mean								NA	0	0	0	0	0	0	0	0	0	0.468	0	0	0	0	0.0108	0	0.0301	0	0	0	0	0	0.0021	0	0	0	0
Blue_WV2_mean									NA	0	0	0	0	0	0	0	0	0	0	0	0	0.0051	0.025	0.0017	0	0	0.2401	0	0	0.0388	0	0	0	0	0
NIR_WV2_mean										NA	0	0	0	0	0	0	0	4.00E-04	0	0	0	0	0.0277	0	0	0	0	0	0	0	0	0	0	0	0
Red_WV2_SD											NA	0	0	0	0	0.0103	0	0	0	0	0	0	0	0	0	0	0	0	0	0	0.2381	0	0	0	0
Blue_WV2_SD												NA	0	0	0	0	0	0	0	0	0	0	0	0	0	0	0	0	0	0	0	0.1166	0	0	0
Green_WV2_SD													NA	0	0	0.0244	0	0	0	0	5.00E-04	0	0	0	0	0	0	0	0	0	0	0.0846	0	0	0
NIR_WV2_SD														NA	0	0	0	0	0	0	0	0	0	0	0	0	0	0	0	0	0.0201	0	0	0	0
Compactness															NA	0	0.0742	0	0	0	0	0	0	0	0	0	0	0	0	0	0	0	0	0	0
Rectangularity																NA	0.0023	0.04	0	0.0589	0.7317	0.0061	0.0207	0.0024	0	0	0	0	0	0.0024	0.4411	1.00E-04	0	0	0
Curvature_mean																	NA	0	0	0	0	0	0	0	0	0	0	0	0	0	0.0028	0	0	0	0
Curvature_SD																		NA	0	0	0	0	1.00E-04	0	0	0	0	0	0	0	0.8656	0.2855	0	0.005	0.6637
DSM_height_mean																			NA	0	0	0	0	0	0	0.1848	0.0115	0.0265	0	0	0.0448	1.00E-04	0	0	0
DSM_height_SD																				NA	0	0	0	0	0	0	0	0	0	0	0.0991	0.0302	0	0	0
Elevation_mean																					NA	0	0	0	0	0	0	0	0	0	0	0	0	0	0
Elevation_SD																						NA	0	0	0	0	0	0	0	0	0	0	0	0	0
Red_2003OM_mean																							NA	0	0	0	0.0018	0	0	0	0	0	0	0.004	0.1195
Green_2003OM_mean																								NA	0	0	0.0113	0	0	0	0	0	0	0	0
Blue_2003OM_mean																									NA	0	0.0027	0	0	0	0	0	0	0	0
Red_2003OM_SD																										NA	0	0	0	0	2.00E-04	0	0	0.0157	0.3672
Green_2003OM_SD																											NA	0	0	0	0	0	0	0	0.3542
Blue_2003OM_SD																												NA	0	0	0	0	0	0	0
Slope_mean																													NA	0	0	0	0	0	0
Slope_SD																														NA	0	0	0	0	0
Longitude																															NA	0	0	0	0
Latitude																																NA	0	0	0
Distance_to_ocean																																	NA	0	0
NDVI																																		NA	0
NDWI																																			NA
