# Supplementary material for: A high-resolution map of coastal vegetation for two Arctic Alaskan parklands: An object-oriented approach with point training data
Source: PLoS One. 2022 Aug 31;17(8):e0273893. doi: 10.1371/journal.pone.0273893 (PMC9432696; doi:10.1371/journal.pone.0273893)
Supplement: S4 Table — (CSV) [file pone.0273893.s004.csv]

satellite_scene	variable	MDA_final	MDG_final	iteration	MDA_permuted	MDG_permuted
13jul08225023-m1bs-500066452030_03_p006	asp_MEAN_0	0.006137221	11.25477123	V1	0.005222428	10.04554356
13jul08225023-m1bs-500066452030_03_p006	asp_MEAN_0	0.006137221	11.25477123	V2	0.005969172	10.54254382
13jul08225023-m1bs-500066452030_03_p006	asp_MEAN_0	0.006137221	11.25477123	V3	0.006143027	11.05522306
13jul08225023-m1bs-500066452030_03_p006	asp_MEAN_0	0.006137221	11.25477123	V4	0.005235192	9.606493472
13jul08225023-m1bs-500066452030_03_p006	asp_MEAN_0	0.006137221	11.25477123	V5	0.006013378	10.05101138
13jul08225023-m1bs-500066452030_03_p006	asp_MEAN_0	0.006137221	11.25477123	V6	0.006924774	11.35752785
13jul08225023-m1bs-500066452030_03_p006	asp_MEAN_0	0.006137221	11.25477123	V7	0.00586777	10.02099794
13jul08225023-m1bs-500066452030_03_p006	asp_MEAN_0	0.006137221	11.25477123	V8	0.005474181	9.828887814
13jul08225023-m1bs-500066452030_03_p006	asp_MEAN_0	0.006137221	11.25477123	V9	0.006485218	10.87875078
13jul08225023-m1bs-500066452030_03_p006	asp_MEAN_0	0.006137221	11.25477123	V10	0.006442648	10.74785388
13jul08225023-m1bs-500066452030_03_p006	asp_MEAN_0	0.006137221	11.25477123	V11	0.006252541	10.53349124
13jul08225023-m1bs-500066452030_03_p006	asp_MEAN_0	0.006137221	11.25477123	V12	0.006333451	10.68123895
13jul08225023-m1bs-500066452030_03_p006	asp_MEAN_0	0.006137221	11.25477123	V13	0.006429765	10.81604981
13jul08225023-m1bs-500066452030_03_p006	asp_MEAN_0	0.006137221	11.25477123	V14	0.006070219	11.06310232
13jul08225023-m1bs-500066452030_03_p006	asp_MEAN_0	0.006137221	11.25477123	V15	0.006112477	10.38423254
13jul08225023-m1bs-500066452030_03_p006	asp_MEAN_0	0.006137221	11.25477123	V16	0.005718054	9.819870688
13jul08225023-m1bs-500066452030_03_p006	asp_MEAN_0	0.006137221	11.25477123	V17	0.005257601	9.965987154
13jul08225023-m1bs-500066452030_03_p006	asp_MEAN_0	0.006137221	11.25477123	V18	0.006990815	10.9278726
13jul08225023-m1bs-500066452030_03_p006	asp_MEAN_0	0.006137221	11.25477123	V19	0.005477659	10.39591527
13jul08225023-m1bs-500066452030_03_p006	asp_MEAN_0	0.006137221	11.25477123	V20	0.00525887	9.932480392
13jul08225023-m1bs-500066452030_03_p006	asp_MEAN_0	0.006137221	11.25477123	V21	0.005236192	9.308244134
13jul08225023-m1bs-500066452030_03_p006	asp_MEAN_0	0.006137221	11.25477123	V22	0.007003048	10.7415167
13jul08225023-m1bs-500066452030_03_p006	asp_MEAN_0	0.006137221	11.25477123	V23	0.006607631	10.58393896
13jul08225023-m1bs-500066452030_03_p006	asp_MEAN_0	0.006137221	11.25477123	V24	0.004982436	9.952406255
13jul08225023-m1bs-500066452030_03_p006	asp_MEAN_0	0.006137221	11.25477123	V25	0.00529828	9.537536398
13jul08225023-m1bs-500066452030_03_p006	asp_MEAN_0	0.006137221	11.25477123	V26	0.00638638	10.82176165
13jul08225023-m1bs-500066452030_03_p006	asp_MEAN_0	0.006137221	11.25477123	V27	0.005987046	10.59603305
13jul08225023-m1bs-500066452030_03_p006	asp_MEAN_0	0.006137221	11.25477123	V28	0.005605136	9.876516681
13jul08225023-m1bs-500066452030_03_p006	asp_MEAN_0	0.006137221	11.25477123	V29	0.00533884	10.05030922
13jul08225023-m1bs-500066452030_03_p006	asp_MEAN_0	0.006137221	11.25477123	V30	0.006146514	10.51926618
13jul08225023-m1bs-500066452030_03_p006	asp_MEAN_0	0.006137221	11.25477123	V31	0.006040598	10.28995673
13jul08225023-m1bs-500066452030_03_p006	asp_MEAN_0	0.006137221	11.25477123	V32	0.006499963	10.71974242
13jul08225023-m1bs-500066452030_03_p006	asp_MEAN_0	0.006137221	11.25477123	V33	0.006261766	10.25894321
13jul08225023-m1bs-500066452030_03_p006	asp_MEAN_0	0.006137221	11.25477123	V34	0.005832964	10.14766384
13jul08225023-m1bs-500066452030_03_p006	asp_MEAN_0	0.006137221	11.25477123	V35	0.005950267	10.13121827
13jul08225023-m1bs-500066452030_03_p006	asp_MEAN_0	0.006137221	11.25477123	V36	0.005579735	10.18883069
13jul08225023-m1bs-500066452030_03_p006	asp_MEAN_0	0.006137221	11.25477123	V37	0.006053766	10.28797556
13jul08225023-m1bs-500066452030_03_p006	asp_MEAN_0	0.006137221	11.25477123	V38	0.005441076	10.14102004
13jul08225023-m1bs-500066452030_03_p006	asp_MEAN_0	0.006137221	11.25477123	V39	0.006701036	10.41365246
13jul08225023-m1bs-500066452030_03_p006	asp_MEAN_0	0.006137221	11.25477123	V40	0.006130563	10.21495183
13jul08225023-m1bs-500066452030_03_p006	asp_MEAN_0	0.006137221	11.25477123	V41	0.005569598	9.673400944
13jul08225023-m1bs-500066452030_03_p006	asp_MEAN_0	0.006137221	11.25477123	V42	0.00648381	11.10176118
13jul08225023-m1bs-500066452030_03_p006	asp_MEAN_0	0.006137221	11.25477123	V43	0.006594371	11.08171991
13jul08225023-m1bs-500066452030_03_p006	asp_MEAN_0	0.006137221	11.25477123	V44	0.006126083	10.47258187
13jul08225023-m1bs-500066452030_03_p006	asp_MEAN_0	0.006137221	11.25477123	V45	0.00615981	10.328709
13jul08225023-m1bs-500066452030_03_p006	asp_MEAN_0	0.006137221	11.25477123	V46	0.006298951	11.06468867
13jul08225023-m1bs-500066452030_03_p006	asp_MEAN_0	0.006137221	11.25477123	V47	0.00613446	10.69434356
13jul08225023-m1bs-500066452030_03_p006	asp_MEAN_0	0.006137221	11.25477123	V48	0.005576715	9.722213326
13jul08225023-m1bs-500066452030_03_p006	asp_MEAN_0	0.006137221	11.25477123	V49	0.006855076	10.74639024
13jul08225023-m1bs-500066452030_03_p006	asp_MEAN_0	0.006137221	11.25477123	V50	0.005780812	10.53765318
13jul08225023-m1bs-500066452030_03_p006	asp_MEAN_0	0.006137221	11.25477123	V51	0.007032972	10.84480075
13jul08225023-m1bs-500066452030_03_p006	asp_MEAN_0	0.006137221	11.25477123	V52	0.006464833	10.54097634
13jul08225023-m1bs-500066452030_03_p006	asp_MEAN_0	0.006137221	11.25477123	V53	0.006352089	10.71089166
13jul08225023-m1bs-500066452030_03_p006	asp_MEAN_0	0.006137221	11.25477123	V54	0.006144121	10.60877738
13jul08225023-m1bs-500066452030_03_p006	asp_MEAN_0	0.006137221	11.25477123	V55	0.005946898	10.24441381
13jul08225023-m1bs-500066452030_03_p006	asp_MEAN_0	0.006137221	11.25477123	V56	0.005527533	10.16484948
13jul08225023-m1bs-500066452030_03_p006	asp_MEAN_0	0.006137221	11.25477123	V57	0.006307569	10.78973919
13jul08225023-m1bs-500066452030_03_p006	asp_MEAN_0	0.006137221	11.25477123	V58	0.005800911	10.05168191
13jul08225023-m1bs-500066452030_03_p006	asp_MEAN_0	0.006137221	11.25477123	V59	0.00605808	10.30565347
13jul08225023-m1bs-500066452030_03_p006	asp_MEAN_0	0.006137221	11.25477123	V60	0.006719629	10.77661511
13jul08225023-m1bs-500066452030_03_p006	asp_MEAN_0	0.006137221	11.25477123	V61	0.005913603	9.922828294
13jul08225023-m1bs-500066452030_03_p006	asp_MEAN_0	0.006137221	11.25477123	V62	0.005282633	10.01674839
13jul08225023-m1bs-500066452030_03_p006	asp_MEAN_0	0.006137221	11.25477123	V63	0.00617441	9.972680068
13jul08225023-m1bs-500066452030_03_p006	asp_MEAN_0	0.006137221	11.25477123	V64	0.005752677	10.05495083
13jul08225023-m1bs-500066452030_03_p006	asp_MEAN_0	0.006137221	11.25477123	V65	0.005997577	10.62331048
13jul08225023-m1bs-500066452030_03_p006	asp_MEAN_0	0.006137221	11.25477123	V66	0.00623388	9.679543674
13jul08225023-m1bs-500066452030_03_p006	asp_MEAN_0	0.006137221	11.25477123	V67	0.005404367	9.918865946
13jul08225023-m1bs-500066452030_03_p006	asp_MEAN_0	0.006137221	11.25477123	V68	0.006027845	10.78129718
13jul08225023-m1bs-500066452030_03_p006	asp_MEAN_0	0.006137221	11.25477123	V69	0.005682187	10.31542026
13jul08225023-m1bs-500066452030_03_p006	asp_MEAN_0	0.006137221	11.25477123	V70	0.006073183	10.7867735
13jul08225023-m1bs-500066452030_03_p006	asp_MEAN_0	0.006137221	11.25477123	V71	0.005192992	9.598525792
13jul08225023-m1bs-500066452030_03_p006	asp_MEAN_0	0.006137221	11.25477123	V72	0.005808467	9.714136357
13jul08225023-m1bs-500066452030_03_p006	asp_MEAN_0	0.006137221	11.25477123	V73	0.00558184	9.721726054
13jul08225023-m1bs-500066452030_03_p006	asp_MEAN_0	0.006137221	11.25477123	V74	0.005451247	9.753074643
13jul08225023-m1bs-500066452030_03_p006	asp_MEAN_0	0.006137221	11.25477123	V75	0.006006221	10.5024223
13jul08225023-m1bs-500066452030_03_p006	asp_MEAN_0	0.006137221	11.25477123	V76	0.006607686	10.74318593
13jul08225023-m1bs-500066452030_03_p006	asp_MEAN_0	0.006137221	11.25477123	V77	0.005486804	10.20070897
13jul08225023-m1bs-500066452030_03_p006	asp_MEAN_0	0.006137221	11.25477123	V78	0.005461287	10.37725884
13jul08225023-m1bs-500066452030_03_p006	asp_MEAN_0	0.006137221	11.25477123	V79	0.005164044	9.604016783
13jul08225023-m1bs-500066452030_03_p006	asp_MEAN_0	0.006137221	11.25477123	V80	0.006073991	10.53709342
13jul08225023-m1bs-500066452030_03_p006	asp_MEAN_0	0.006137221	11.25477123	V81	0.005662718	10.22024063
13jul08225023-m1bs-500066452030_03_p006	asp_MEAN_0	0.006137221	11.25477123	V82	0.005695594	9.959577238
13jul08225023-m1bs-500066452030_03_p006	asp_MEAN_0	0.006137221	11.25477123	V83	0.006296384	10.96195179
13jul08225023-m1bs-500066452030_03_p006	asp_MEAN_0	0.006137221	11.25477123	V84	0.007067834	11.06767958
13jul08225023-m1bs-500066452030_03_p006	asp_MEAN_0	0.006137221	11.25477123	V85	0.005304245	9.833286314
13jul08225023-m1bs-500066452030_03_p006	asp_MEAN_0	0.006137221	11.25477123	V86	0.006643981	10.29077711
13jul08225023-m1bs-500066452030_03_p006	asp_MEAN_0	0.006137221	11.25477123	V87	0.006371513	10.91737355
13jul08225023-m1bs-500066452030_03_p006	asp_MEAN_0	0.006137221	11.25477123	V88	0.006107781	10.16876986
13jul08225023-m1bs-500066452030_03_p006	asp_MEAN_0	0.006137221	11.25477123	V89	0.006521936	10.56640908
13jul08225023-m1bs-500066452030_03_p006	asp_MEAN_0	0.006137221	11.25477123	V90	0.005831272	9.855701605
13jul08225023-m1bs-500066452030_03_p006	asp_MEAN_0	0.006137221	11.25477123	V91	0.005711406	9.961217143
13jul08225023-m1bs-500066452030_03_p006	asp_MEAN_0	0.006137221	11.25477123	V92	0.006480104	10.41734291
13jul08225023-m1bs-500066452030_03_p006	asp_MEAN_0	0.006137221	11.25477123	V93	0.005881843	10.16968904
13jul08225023-m1bs-500066452030_03_p006	asp_MEAN_0	0.006137221	11.25477123	V94	0.006744087	10.6954055
13jul08225023-m1bs-500066452030_03_p006	asp_MEAN_0	0.006137221	11.25477123	V95	0.006056084	10.21445731
13jul08225023-m1bs-500066452030_03_p006	asp_MEAN_0	0.006137221	11.25477123	V96	0.006114287	10.23023503
13jul08225023-m1bs-500066452030_03_p006	asp_MEAN_0	0.006137221	11.25477123	V97	0.006639807	10.87707365
13jul08225023-m1bs-500066452030_03_p006	asp_MEAN_0	0.006137221	11.25477123	V98	0.006743054	10.36905419
13jul08225023-m1bs-500066452030_03_p006	asp_MEAN_0	0.006137221	11.25477123	V99	0.005773626	10.37893123
13jul08225023-m1bs-500066452030_03_p006	asp_MEAN_0	0.006137221	11.25477123	V100	0.005410866	10.05959677
13jul08225023-m1bs-500066452030_03_p006	asp_STD_0	0.009717906	12.10334397	V1	0.007177312	9.204287325
13jul08225023-m1bs-500066452030_03_p006	asp_STD_0	0.009717906	12.10334397	V2	0.00906988	11.49712157
13jul08225023-m1bs-500066452030_03_p006	asp_STD_0	0.009717906	12.10334397	V3	0.007764659	9.834383142
13jul08225023-m1bs-500066452030_03_p006	asp_STD_0	0.009717906	12.10334397	V4	0.008679673	10.58829239
13jul08225023-m1bs-500066452030_03_p006	asp_STD_0	0.009717906	12.10334397	V5	0.00924858	11.36173867
13jul08225023-m1bs-500066452030_03_p006	asp_STD_0	0.009717906	12.10334397	V6	0.00767257	9.930417134
13jul08225023-m1bs-500066452030_03_p006	asp_STD_0	0.009717906	12.10334397	V7	0.008356713	10.03363876
13jul08225023-m1bs-500066452030_03_p006	asp_STD_0	0.009717906	12.10334397	V8	0.00792503	9.986708263
13jul08225023-m1bs-500066452030_03_p006	asp_STD_0	0.009717906	12.10334397	V9	0.007662787	10.10215546
13jul08225023-m1bs-500066452030_03_p006	asp_STD_0	0.009717906	12.10334397	V10	0.008692024	10.35464595
13jul08225023-m1bs-500066452030_03_p006	asp_STD_0	0.009717906	12.10334397	V11	0.00935013	10.61593663
13jul08225023-m1bs-500066452030_03_p006	asp_STD_0	0.009717906	12.10334397	V12	0.009757751	11.29575344
13jul08225023-m1bs-500066452030_03_p006	asp_STD_0	0.009717906	12.10334397	V13	0.009178141	10.68934635
13jul08225023-m1bs-500066452030_03_p006	asp_STD_0	0.009717906	12.10334397	V14	0.008172371	10.27029043
13jul08225023-m1bs-500066452030_03_p006	asp_STD_0	0.009717906	12.10334397	V15	0.0085542	10.29364839
13jul08225023-m1bs-500066452030_03_p006	asp_STD_0	0.009717906	12.10334397	V16	0.008198433	9.81727572
13jul08225023-m1bs-500066452030_03_p006	asp_STD_0	0.009717906	12.10334397	V17	0.008918096	10.41048503
13jul08225023-m1bs-500066452030_03_p006	asp_STD_0	0.009717906	12.10334397	V18	0.00861307	10.40657843
13jul08225023-m1bs-500066452030_03_p006	asp_STD_0	0.009717906	12.10334397	V19	0.009495763	11.7826599
13jul08225023-m1bs-500066452030_03_p006	asp_STD_0	0.009717906	12.10334397	V20	0.008834625	10.94024471
13jul08225023-m1bs-500066452030_03_p006	asp_STD_0	0.009717906	12.10334397	V21	0.008231033	10.11914441
13jul08225023-m1bs-500066452030_03_p006	asp_STD_0	0.009717906	12.10334397	V22	0.008785983	10.46910867
13jul08225023-m1bs-500066452030_03_p006	asp_STD_0	0.009717906	12.10334397	V23	0.008990119	10.44816373
13jul08225023-m1bs-500066452030_03_p006	asp_STD_0	0.009717906	12.10334397	V24	0.007341369	9.819450168
13jul08225023-m1bs-500066452030_03_p006	asp_STD_0	0.009717906	12.10334397	V25	0.00842517	10.74104539
13jul08225023-m1bs-500066452030_03_p006	asp_STD_0	0.009717906	12.10334397	V26	0.008163792	10.29094065
13jul08225023-m1bs-500066452030_03_p006	asp_STD_0	0.009717906	12.10334397	V27	0.009630178	10.70005211
13jul08225023-m1bs-500066452030_03_p006	asp_STD_0	0.009717906	12.10334397	V28	0.006669141	9.474237073
13jul08225023-m1bs-500066452030_03_p006	asp_STD_0	0.009717906	12.10334397	V29	0.008128829	9.628076559
13jul08225023-m1bs-500066452030_03_p006	asp_STD_0	0.009717906	12.10334397	V30	0.008690233	10.6844749
13jul08225023-m1bs-500066452030_03_p006	asp_STD_0	0.009717906	12.10334397	V31	0.007450929	9.404594177
13jul08225023-m1bs-500066452030_03_p006	asp_STD_0	0.009717906	12.10334397	V32	0.009646743	11.38980538
13jul08225023-m1bs-500066452030_03_p006	asp_STD_0	0.009717906	12.10334397	V33	0.008881462	10.55884335
13jul08225023-m1bs-500066452030_03_p006	asp_STD_0	0.009717906	12.10334397	V34	0.008825168	11.00596231
13jul08225023-m1bs-500066452030_03_p006	asp_STD_0	0.009717906	12.10334397	V35	0.009534906	10.83460492
13jul08225023-m1bs-500066452030_03_p006	asp_STD_0	0.009717906	12.10334397	V36	0.007923146	10.41486412
13jul08225023-m1bs-500066452030_03_p006	asp_STD_0	0.009717906	12.10334397	V37	0.008247995	10.2630974
13jul08225023-m1bs-500066452030_03_p006	asp_STD_0	0.009717906	12.10334397	V38	0.008111966	10.80694991
13jul08225023-m1bs-500066452030_03_p006	asp_STD_0	0.009717906	12.10334397	V39	0.009079325	10.30916102
13jul08225023-m1bs-500066452030_03_p006	asp_STD_0	0.009717906	12.10334397	V40	0.006749516	8.950968392
13jul08225023-m1bs-500066452030_03_p006	asp_STD_0	0.009717906	12.10334397	V41	0.006889528	9.794055008
13jul08225023-m1bs-500066452030_03_p006	asp_STD_0	0.009717906	12.10334397	V42	0.011077549	12.33838792
13jul08225023-m1bs-500066452030_03_p006	asp_STD_0	0.009717906	12.10334397	V43	0.0078528	9.997928606
13jul08225023-m1bs-500066452030_03_p006	asp_STD_0	0.009717906	12.10334397	V44	0.007694527	9.947750513
13jul08225023-m1bs-500066452030_03_p006	asp_STD_0	0.009717906	12.10334397	V45	0.008345195	10.098137
13jul08225023-m1bs-500066452030_03_p006	asp_STD_0	0.009717906	12.10334397	V46	0.009108788	10.38166463
13jul08225023-m1bs-500066452030_03_p006	asp_STD_0	0.009717906	12.10334397	V47	0.009484961	10.98367895
13jul08225023-m1bs-500066452030_03_p006	asp_STD_0	0.009717906	12.10334397	V48	0.006842399	9.493148312
13jul08225023-m1bs-500066452030_03_p006	asp_STD_0	0.009717906	12.10334397	V49	0.00730434	9.768176868
13jul08225023-m1bs-500066452030_03_p006	asp_STD_0	0.009717906	12.10334397	V50	0.008556369	10.80089643
13jul08225023-m1bs-500066452030_03_p006	asp_STD_0	0.009717906	12.10334397	V51	0.010583719	11.8080068
13jul08225023-m1bs-500066452030_03_p006	asp_STD_0	0.009717906	12.10334397	V52	0.008223193	10.23753974
13jul08225023-m1bs-500066452030_03_p006	asp_STD_0	0.009717906	12.10334397	V53	0.00944602	11.26067685
13jul08225023-m1bs-500066452030_03_p006	asp_STD_0	0.009717906	12.10334397	V54	0.009195254	10.14862447
13jul08225023-m1bs-500066452030_03_p006	asp_STD_0	0.009717906	12.10334397	V55	0.007482283	9.744512278
13jul08225023-m1bs-500066452030_03_p006	asp_STD_0	0.009717906	12.10334397	V56	0.007864125	10.17391894
13jul08225023-m1bs-500066452030_03_p006	asp_STD_0	0.009717906	12.10334397	V57	0.009612881	11.16817891
13jul08225023-m1bs-500066452030_03_p006	asp_STD_0	0.009717906	12.10334397	V58	0.006681019	9.190138748
13jul08225023-m1bs-500066452030_03_p006	asp_STD_0	0.009717906	12.10334397	V59	0.00973074	10.08806783
13jul08225023-m1bs-500066452030_03_p006	asp_STD_0	0.009717906	12.10334397	V60	0.009186409	10.63178442
13jul08225023-m1bs-500066452030_03_p006	asp_STD_0	0.009717906	12.10334397	V61	0.007754446	10.61585044
13jul08225023-m1bs-500066452030_03_p006	asp_STD_0	0.009717906	12.10334397	V62	0.007365747	9.727196496
13jul08225023-m1bs-500066452030_03_p006	asp_STD_0	0.009717906	12.10334397	V63	0.009369517	11.12393963
13jul08225023-m1bs-500066452030_03_p006	asp_STD_0	0.009717906	12.10334397	V64	0.009530459	11.13095733
13jul08225023-m1bs-500066452030_03_p006	asp_STD_0	0.009717906	12.10334397	V65	0.006460586	8.802248408
13jul08225023-m1bs-500066452030_03_p006	asp_STD_0	0.009717906	12.10334397	V66	0.008610218	10.08190415
13jul08225023-m1bs-500066452030_03_p006	asp_STD_0	0.009717906	12.10334397	V67	0.008924268	10.90210942
13jul08225023-m1bs-500066452030_03_p006	asp_STD_0	0.009717906	12.10334397	V68	0.008797234	10.36364584
13jul08225023-m1bs-500066452030_03_p006	asp_STD_0	0.009717906	12.10334397	V69	0.009295016	10.91851503
13jul08225023-m1bs-500066452030_03_p006	asp_STD_0	0.009717906	12.10334397	V70	0.010718178	11.12889346
13jul08225023-m1bs-500066452030_03_p006	asp_STD_0	0.009717906	12.10334397	V71	0.008473534	10.46393585
13jul08225023-m1bs-500066452030_03_p006	asp_STD_0	0.009717906	12.10334397	V72	0.008487984	10.39922059
13jul08225023-m1bs-500066452030_03_p006	asp_STD_0	0.009717906	12.10334397	V73	0.009876126	11.00443643
13jul08225023-m1bs-500066452030_03_p006	asp_STD_0	0.009717906	12.10334397	V74	0.008805543	10.65835895
13jul08225023-m1bs-500066452030_03_p006	asp_STD_0	0.009717906	12.10334397	V75	0.008346942	10.78557432
13jul08225023-m1bs-500066452030_03_p006	asp_STD_0	0.009717906	12.10334397	V76	0.006920537	10.18688924
13jul08225023-m1bs-500066452030_03_p006	asp_STD_0	0.009717906	12.10334397	V77	0.008837138	10.02647818
13jul08225023-m1bs-500066452030_03_p006	asp_STD_0	0.009717906	12.10334397	V78	0.008459168	10.73513566
13jul08225023-m1bs-500066452030_03_p006	asp_STD_0	0.009717906	12.10334397	V79	0.010298514	11.26549011
13jul08225023-m1bs-500066452030_03_p006	asp_STD_0	0.009717906	12.10334397	V80	0.010299266	10.97373119
13jul08225023-m1bs-500066452030_03_p006	asp_STD_0	0.009717906	12.10334397	V81	0.008569532	10.61927144
13jul08225023-m1bs-500066452030_03_p006	asp_STD_0	0.009717906	12.10334397	V82	0.009187844	10.60558496
13jul08225023-m1bs-500066452030_03_p006	asp_STD_0	0.009717906	12.10334397	V83	0.007768869	10.23014387
13jul08225023-m1bs-500066452030_03_p006	asp_STD_0	0.009717906	12.10334397	V84	0.008919185	10.65535272
13jul08225023-m1bs-500066452030_03_p006	asp_STD_0	0.009717906	12.10334397	V85	0.007949072	10.0649365
13jul08225023-m1bs-500066452030_03_p006	asp_STD_0	0.009717906	12.10334397	V86	0.008366353	10.53421433
13jul08225023-m1bs-500066452030_03_p006	asp_STD_0	0.009717906	12.10334397	V87	0.009399463	10.65926512
13jul08225023-m1bs-500066452030_03_p006	asp_STD_0	0.009717906	12.10334397	V88	0.009912437	11.11266525
13jul08225023-m1bs-500066452030_03_p006	asp_STD_0	0.009717906	12.10334397	V89	0.008109763	10.32530465
13jul08225023-m1bs-500066452030_03_p006	asp_STD_0	0.009717906	12.10334397	V90	0.009050547	11.10789654
13jul08225023-m1bs-500066452030_03_p006	asp_STD_0	0.009717906	12.10334397	V91	0.007789593	10.48867573
13jul08225023-m1bs-500066452030_03_p006	asp_STD_0	0.009717906	12.10334397	V92	0.009672492	10.96318515
13jul08225023-m1bs-500066452030_03_p006	asp_STD_0	0.009717906	12.10334397	V93	0.008907827	10.4376731
13jul08225023-m1bs-500066452030_03_p006	asp_STD_0	0.009717906	12.10334397	V94	0.009355361	10.9380983
13jul08225023-m1bs-500066452030_03_p006	asp_STD_0	0.009717906	12.10334397	V95	0.007592214	10.40783969
13jul08225023-m1bs-500066452030_03_p006	asp_STD_0	0.009717906	12.10334397	V96	0.009637465	10.78007835
13jul08225023-m1bs-500066452030_03_p006	asp_STD_0	0.009717906	12.10334397	V97	0.009146932	10.6533123
13jul08225023-m1bs-500066452030_03_p006	asp_STD_0	0.009717906	12.10334397	V98	0.009197897	11.11888616
13jul08225023-m1bs-500066452030_03_p006	asp_STD_0	0.009717906	12.10334397	V99	0.009270122	10.33783818
13jul08225023-m1bs-500066452030_03_p006	asp_STD_0	0.009717906	12.10334397	V100	0.009314539	11.31767669
13jul08225023-m1bs-500066452030_03_p006	PIXELCOUNT	0.001552258	7.36512466	V1	0.001764418	6.989971012
13jul08225023-m1bs-500066452030_03_p006	PIXELCOUNT	0.001552258	7.36512466	V2	0.001678397	7.178615241
13jul08225023-m1bs-500066452030_03_p006	PIXELCOUNT	0.001552258	7.36512466	V3	0.002054288	7.239878888
13jul08225023-m1bs-500066452030_03_p006	PIXELCOUNT	0.001552258	7.36512466	V4	0.001821587	6.712699753
13jul08225023-m1bs-500066452030_03_p006	PIXELCOUNT	0.001552258	7.36512466	V5	0.001472752	6.430490725
13jul08225023-m1bs-500066452030_03_p006	PIXELCOUNT	0.001552258	7.36512466	V6	0.001709385	7.003884167
13jul08225023-m1bs-500066452030_03_p006	PIXELCOUNT	0.001552258	7.36512466	V7	0.001539413	6.924619792
13jul08225023-m1bs-500066452030_03_p006	PIXELCOUNT	0.001552258	7.36512466	V8	0.001361926	6.251783034
13jul08225023-m1bs-500066452030_03_p006	PIXELCOUNT	0.001552258	7.36512466	V9	0.001557367	6.560070638
13jul08225023-m1bs-500066452030_03_p006	PIXELCOUNT	0.001552258	7.36512466	V10	0.001828151	6.446806878
13jul08225023-m1bs-500066452030_03_p006	PIXELCOUNT	0.001552258	7.36512466	V11	0.001667883	6.796878108
13jul08225023-m1bs-500066452030_03_p006	PIXELCOUNT	0.001552258	7.36512466	V12	0.001912851	7.280761743
13jul08225023-m1bs-500066452030_03_p006	PIXELCOUNT	0.001552258	7.36512466	V13	0.001586711	6.946388339
13jul08225023-m1bs-500066452030_03_p006	PIXELCOUNT	0.001552258	7.36512466	V14	0.001771966	7.049366352
13jul08225023-m1bs-500066452030_03_p006	PIXELCOUNT	0.001552258	7.36512466	V15	0.001675239	6.993713524
13jul08225023-m1bs-500066452030_03_p006	PIXELCOUNT	0.001552258	7.36512466	V16	0.001470372	6.322967842
13jul08225023-m1bs-500066452030_03_p006	PIXELCOUNT	0.001552258	7.36512466	V17	0.001854488	6.734085745
13jul08225023-m1bs-500066452030_03_p006	PIXELCOUNT	0.001552258	7.36512466	V18	0.001601786	6.723830904
13jul08225023-m1bs-500066452030_03_p006	PIXELCOUNT	0.001552258	7.36512466	V19	0.00148238	7.031713558
13jul08225023-m1bs-500066452030_03_p006	PIXELCOUNT	0.001552258	7.36512466	V20	0.001978923	7.348420172
13jul08225023-m1bs-500066452030_03_p006	PIXELCOUNT	0.001552258	7.36512466	V21	0.001981236	6.964542034
13jul08225023-m1bs-500066452030_03_p006	PIXELCOUNT	0.001552258	7.36512466	V22	0.002051086	7.092805151
13jul08225023-m1bs-500066452030_03_p006	PIXELCOUNT	0.001552258	7.36512466	V23	0.001778578	6.434262996
13jul08225023-m1bs-500066452030_03_p006	PIXELCOUNT	0.001552258	7.36512466	V24	0.001630209	6.901111552
13jul08225023-m1bs-500066452030_03_p006	PIXELCOUNT	0.001552258	7.36512466	V25	0.00143728	7.017396024
13jul08225023-m1bs-500066452030_03_p006	PIXELCOUNT	0.001552258	7.36512466	V26	0.001657712	6.837175216
13jul08225023-m1bs-500066452030_03_p006	PIXELCOUNT	0.001552258	7.36512466	V27	0.001967989	7.251340858
13jul08225023-m1bs-500066452030_03_p006	PIXELCOUNT	0.001552258	7.36512466	V28	0.001964758	7.271287404
13jul08225023-m1bs-500066452030_03_p006	PIXELCOUNT	0.001552258	7.36512466	V29	0.001696232	6.462787438
13jul08225023-m1bs-500066452030_03_p006	PIXELCOUNT	0.001552258	7.36512466	V30	0.001703371	6.980332665
13jul08225023-m1bs-500066452030_03_p006	PIXELCOUNT	0.001552258	7.36512466	V31	0.00195306	6.806523324
13jul08225023-m1bs-500066452030_03_p006	PIXELCOUNT	0.001552258	7.36512466	V32	0.001366922	6.862354967
13jul08225023-m1bs-500066452030_03_p006	PIXELCOUNT	0.001552258	7.36512466	V33	0.001611477	7.054432667
13jul08225023-m1bs-500066452030_03_p006	PIXELCOUNT	0.001552258	7.36512466	V34	0.001372073	6.681891777
13jul08225023-m1bs-500066452030_03_p006	PIXELCOUNT	0.001552258	7.36512466	V35	0.001391106	6.544035403
13jul08225023-m1bs-500066452030_03_p006	PIXELCOUNT	0.001552258	7.36512466	V36	0.001653557	7.182305041
13jul08225023-m1bs-500066452030_03_p006	PIXELCOUNT	0.001552258	7.36512466	V37	0.001746993	6.8697526
13jul08225023-m1bs-500066452030_03_p006	PIXELCOUNT	0.001552258	7.36512466	V38	0.001860233	7.14416473
13jul08225023-m1bs-500066452030_03_p006	PIXELCOUNT	0.001552258	7.36512466	V39	0.001623018	6.760343584
13jul08225023-m1bs-500066452030_03_p006	PIXELCOUNT	0.001552258	7.36512466	V40	0.001652645	6.623963329
13jul08225023-m1bs-500066452030_03_p006	PIXELCOUNT	0.001552258	7.36512466	V41	0.00161006	6.926908969
13jul08225023-m1bs-500066452030_03_p006	PIXELCOUNT	0.001552258	7.36512466	V42	0.001639444	6.697850003
13jul08225023-m1bs-500066452030_03_p006	PIXELCOUNT	0.001552258	7.36512466	V43	0.00205568	7.116464428
13jul08225023-m1bs-500066452030_03_p006	PIXELCOUNT	0.001552258	7.36512466	V44	0.00202499	6.488901561
13jul08225023-m1bs-500066452030_03_p006	PIXELCOUNT	0.001552258	7.36512466	V45	0.001637229	6.489445695
13jul08225023-m1bs-500066452030_03_p006	PIXELCOUNT	0.001552258	7.36512466	V46	0.002156353	7.324718071
13jul08225023-m1bs-500066452030_03_p006	PIXELCOUNT	0.001552258	7.36512466	V47	0.001504072	6.66751375
13jul08225023-m1bs-500066452030_03_p006	PIXELCOUNT	0.001552258	7.36512466	V48	0.001915774	6.412067915
13jul08225023-m1bs-500066452030_03_p006	PIXELCOUNT	0.001552258	7.36512466	V49	0.002033913	7.177610546
13jul08225023-m1bs-500066452030_03_p006	PIXELCOUNT	0.001552258	7.36512466	V50	0.001859702	7.056595779
13jul08225023-m1bs-500066452030_03_p006	PIXELCOUNT	0.001552258	7.36512466	V51	0.001383307	6.999876719
13jul08225023-m1bs-500066452030_03_p006	PIXELCOUNT	0.001552258	7.36512466	V52	0.001657017	6.923637109
13jul08225023-m1bs-500066452030_03_p006	PIXELCOUNT	0.001552258	7.36512466	V53	0.00189387	7.076462817
13jul08225023-m1bs-500066452030_03_p006	PIXELCOUNT	0.001552258	7.36512466	V54	0.001670593	6.61777807
13jul08225023-m1bs-500066452030_03_p006	PIXELCOUNT	0.001552258	7.36512466	V55	0.001664987	6.98676546
13jul08225023-m1bs-500066452030_03_p006	PIXELCOUNT	0.001552258	7.36512466	V56	0.002149081	7.090271501
13jul08225023-m1bs-500066452030_03_p006	PIXELCOUNT	0.001552258	7.36512466	V57	0.002007547	6.770931997
13jul08225023-m1bs-500066452030_03_p006	PIXELCOUNT	0.001552258	7.36512466	V58	0.001783364	6.598830632
13jul08225023-m1bs-500066452030_03_p006	PIXELCOUNT	0.001552258	7.36512466	V59	0.001639369	6.53235421
13jul08225023-m1bs-500066452030_03_p006	PIXELCOUNT	0.001552258	7.36512466	V60	0.001739944	6.815544161
13jul08225023-m1bs-500066452030_03_p006	PIXELCOUNT	0.001552258	7.36512466	V61	0.001132998	6.786306895
13jul08225023-m1bs-500066452030_03_p006	PIXELCOUNT	0.001552258	7.36512466	V62	0.001982025	6.93783133
13jul08225023-m1bs-500066452030_03_p006	PIXELCOUNT	0.001552258	7.36512466	V63	0.001756983	6.728434948
13jul08225023-m1bs-500066452030_03_p006	PIXELCOUNT	0.001552258	7.36512466	V64	0.001471119	7.123012521
13jul08225023-m1bs-500066452030_03_p006	PIXELCOUNT	0.001552258	7.36512466	V65	0.001992168	6.947979678
13jul08225023-m1bs-500066452030_03_p006	PIXELCOUNT	0.001552258	7.36512466	V66	0.00160278	6.381202616
13jul08225023-m1bs-500066452030_03_p006	PIXELCOUNT	0.001552258	7.36512466	V67	0.001800192	7.260243804
13jul08225023-m1bs-500066452030_03_p006	PIXELCOUNT	0.001552258	7.36512466	V68	0.001681627	6.80782231
13jul08225023-m1bs-500066452030_03_p006	PIXELCOUNT	0.001552258	7.36512466	V69	0.001653375	6.289867079
13jul08225023-m1bs-500066452030_03_p006	PIXELCOUNT	0.001552258	7.36512466	V70	0.001815218	7.199420998
13jul08225023-m1bs-500066452030_03_p006	PIXELCOUNT	0.001552258	7.36512466	V71	0.00134459	6.813128452
13jul08225023-m1bs-500066452030_03_p006	PIXELCOUNT	0.001552258	7.36512466	V72	0.001623594	6.81216971
13jul08225023-m1bs-500066452030_03_p006	PIXELCOUNT	0.001552258	7.36512466	V73	0.001722011	6.448730632
13jul08225023-m1bs-500066452030_03_p006	PIXELCOUNT	0.001552258	7.36512466	V74	0.001502592	6.720474963
13jul08225023-m1bs-500066452030_03_p006	PIXELCOUNT	0.001552258	7.36512466	V75	0.001758854	6.777251962
13jul08225023-m1bs-500066452030_03_p006	PIXELCOUNT	0.001552258	7.36512466	V76	0.001890032	6.90496781
13jul08225023-m1bs-500066452030_03_p006	PIXELCOUNT	0.001552258	7.36512466	V77	0.001397977	6.301103362
13jul08225023-m1bs-500066452030_03_p006	PIXELCOUNT	0.001552258	7.36512466	V78	0.001544583	7.022898788
13jul08225023-m1bs-500066452030_03_p006	PIXELCOUNT	0.001552258	7.36512466	V79	0.002212555	7.006431189
13jul08225023-m1bs-500066452030_03_p006	PIXELCOUNT	0.001552258	7.36512466	V80	0.001896646	7.036232827
13jul08225023-m1bs-500066452030_03_p006	PIXELCOUNT	0.001552258	7.36512466	V81	0.002095308	7.511755988
13jul08225023-m1bs-500066452030_03_p006	PIXELCOUNT	0.001552258	7.36512466	V82	0.00188434	7.080411319
13jul08225023-m1bs-500066452030_03_p006	PIXELCOUNT	0.001552258	7.36512466	V83	0.001445618	6.554982297
13jul08225023-m1bs-500066452030_03_p006	PIXELCOUNT	0.001552258	7.36512466	V84	0.001443958	6.846327167
13jul08225023-m1bs-500066452030_03_p006	PIXELCOUNT	0.001552258	7.36512466	V85	0.001804242	6.774673872
13jul08225023-m1bs-500066452030_03_p006	PIXELCOUNT	0.001552258	7.36512466	V86	0.001503936	7.116432674
13jul08225023-m1bs-500066452030_03_p006	PIXELCOUNT	0.001552258	7.36512466	V87	0.001960525	6.974385124
13jul08225023-m1bs-500066452030_03_p006	PIXELCOUNT	0.001552258	7.36512466	V88	0.001466087	6.479482459
13jul08225023-m1bs-500066452030_03_p006	PIXELCOUNT	0.001552258	7.36512466	V89	0.001625504	6.745242494
13jul08225023-m1bs-500066452030_03_p006	PIXELCOUNT	0.001552258	7.36512466	V90	0.002063929	7.157774917
13jul08225023-m1bs-500066452030_03_p006	PIXELCOUNT	0.001552258	7.36512466	V91	0.001711125	6.596935039
13jul08225023-m1bs-500066452030_03_p006	PIXELCOUNT	0.001552258	7.36512466	V92	0.001729289	6.850384344
13jul08225023-m1bs-500066452030_03_p006	PIXELCOUNT	0.001552258	7.36512466	V93	0.001314697	6.685459624
13jul08225023-m1bs-500066452030_03_p006	PIXELCOUNT	0.001552258	7.36512466	V94	0.001440443	6.830733312
13jul08225023-m1bs-500066452030_03_p006	PIXELCOUNT	0.001552258	7.36512466	V95	0.002070308	7.440488994
13jul08225023-m1bs-500066452030_03_p006	PIXELCOUNT	0.001552258	7.36512466	V96	0.001772051	7.288668461
13jul08225023-m1bs-500066452030_03_p006	PIXELCOUNT	0.001552258	7.36512466	V97	0.002201457	6.869978696
13jul08225023-m1bs-500066452030_03_p006	PIXELCOUNT	0.001552258	7.36512466	V98	0.001780458	6.545902265
13jul08225023-m1bs-500066452030_03_p006	PIXELCOUNT	0.001552258	7.36512466	V99	0.001734284	6.881310972
13jul08225023-m1bs-500066452030_03_p006	PIXELCOUNT	0.001552258	7.36512466	V100	0.001864484	6.753298999
13jul08225023-m1bs-500066452030_03_p006	COLOR_0	0.039762266	27.749052	V1	0.038052485	24.15428725
13jul08225023-m1bs-500066452030_03_p006	COLOR_0	0.039762266	27.749052	V2	0.039082616	24.59015751
13jul08225023-m1bs-500066452030_03_p006	COLOR_0	0.039762266	27.749052	V3	0.036010173	24.32985145
13jul08225023-m1bs-500066452030_03_p006	COLOR_0	0.039762266	27.749052	V4	0.038297954	25.26912852
13jul08225023-m1bs-500066452030_03_p006	COLOR_0	0.039762266	27.749052	V5	0.03798208	24.70967256
13jul08225023-m1bs-500066452030_03_p006	COLOR_0	0.039762266	27.749052	V6	0.039066605	24.77803676
13jul08225023-m1bs-500066452030_03_p006	COLOR_0	0.039762266	27.749052	V7	0.038975224	25.5317482
13jul08225023-m1bs-500066452030_03_p006	COLOR_0	0.039762266	27.749052	V8	0.039996102	25.70745677
13jul08225023-m1bs-500066452030_03_p006	COLOR_0	0.039762266	27.749052	V9	0.038660155	25.02763493
13jul08225023-m1bs-500066452030_03_p006	COLOR_0	0.039762266	27.749052	V10	0.036324495	25.4337628
13jul08225023-m1bs-500066452030_03_p006	COLOR_0	0.039762266	27.749052	V11	0.037509923	24.24479105
13jul08225023-m1bs-500066452030_03_p006	COLOR_0	0.039762266	27.749052	V12	0.040465813	24.64939458
13jul08225023-m1bs-500066452030_03_p006	COLOR_0	0.039762266	27.749052	V13	0.035812111	24.44945802
13jul08225023-m1bs-500066452030_03_p006	COLOR_0	0.039762266	27.749052	V14	0.04422697	25.81237456
13jul08225023-m1bs-500066452030_03_p006	COLOR_0	0.039762266	27.749052	V15	0.032390155	23.45120713
13jul08225023-m1bs-500066452030_03_p006	COLOR_0	0.039762266	27.749052	V16	0.042624593	26.07993899
13jul08225023-m1bs-500066452030_03_p006	COLOR_0	0.039762266	27.749052	V17	0.042958548	25.80607616
13jul08225023-m1bs-500066452030_03_p006	COLOR_0	0.039762266	27.749052	V18	0.038072956	25.48012742
13jul08225023-m1bs-500066452030_03_p006	COLOR_0	0.039762266	27.749052	V19	0.040658881	24.54552586
13jul08225023-m1bs-500066452030_03_p006	COLOR_0	0.039762266	27.749052	V20	0.036283012	24.82974423
13jul08225023-m1bs-500066452030_03_p006	COLOR_0	0.039762266	27.749052	V21	0.041207742	26.49492613
13jul08225023-m1bs-500066452030_03_p006	COLOR_0	0.039762266	27.749052	V22	0.037084939	24.27179055
13jul08225023-m1bs-500066452030_03_p006	COLOR_0	0.039762266	27.749052	V23	0.03726154	24.89052813
13jul08225023-m1bs-500066452030_03_p006	COLOR_0	0.039762266	27.749052	V24	0.037936826	25.10359276
13jul08225023-m1bs-500066452030_03_p006	COLOR_0	0.039762266	27.749052	V25	0.037175573	24.03377679
13jul08225023-m1bs-500066452030_03_p006	COLOR_0	0.039762266	27.749052	V26	0.038246301	25.11982041
13jul08225023-m1bs-500066452030_03_p006	COLOR_0	0.039762266	27.749052	V27	0.03872299	25.60687501
13jul08225023-m1bs-500066452030_03_p006	COLOR_0	0.039762266	27.749052	V28	0.043896095	27.11596603
13jul08225023-m1bs-500066452030_03_p006	COLOR_0	0.039762266	27.749052	V29	0.040647423	25.10121684
13jul08225023-m1bs-500066452030_03_p006	COLOR_0	0.039762266	27.749052	V30	0.041305071	26.47579531
13jul08225023-m1bs-500066452030_03_p006	COLOR_0	0.039762266	27.749052	V31	0.036558666	24.21116109
13jul08225023-m1bs-500066452030_03_p006	COLOR_0	0.039762266	27.749052	V32	0.040559553	25.45249005
13jul08225023-m1bs-500066452030_03_p006	COLOR_0	0.039762266	27.749052	V33	0.039939831	25.72307867
13jul08225023-m1bs-500066452030_03_p006	COLOR_0	0.039762266	27.749052	V34	0.040181894	24.98770058
13jul08225023-m1bs-500066452030_03_p006	COLOR_0	0.039762266	27.749052	V35	0.040835218	26.75936897
13jul08225023-m1bs-500066452030_03_p006	COLOR_0	0.039762266	27.749052	V36	0.03748826	24.41999204
13jul08225023-m1bs-500066452030_03_p006	COLOR_0	0.039762266	27.749052	V37	0.038420451	24.87773818
13jul08225023-m1bs-500066452030_03_p006	COLOR_0	0.039762266	27.749052	V38	0.03845645	24.48567874
13jul08225023-m1bs-500066452030_03_p006	COLOR_0	0.039762266	27.749052	V39	0.038219004	24.20473306
13jul08225023-m1bs-500066452030_03_p006	COLOR_0	0.039762266	27.749052	V40	0.034026658	23.21808648
13jul08225023-m1bs-500066452030_03_p006	COLOR_0	0.039762266	27.749052	V41	0.03901665	25.25424956
13jul08225023-m1bs-500066452030_03_p006	COLOR_0	0.039762266	27.749052	V42	0.038460397	24.74252108
13jul08225023-m1bs-500066452030_03_p006	COLOR_0	0.039762266	27.749052	V43	0.040875219	25.64840252
13jul08225023-m1bs-500066452030_03_p006	COLOR_0	0.039762266	27.749052	V44	0.040564279	25.74679444
13jul08225023-m1bs-500066452030_03_p006	COLOR_0	0.039762266	27.749052	V45	0.036159515	25.01740766
13jul08225023-m1bs-500066452030_03_p006	COLOR_0	0.039762266	27.749052	V46	0.037851853	25.16073723
13jul08225023-m1bs-500066452030_03_p006	COLOR_0	0.039762266	27.749052	V47	0.039808845	24.40701305
13jul08225023-m1bs-500066452030_03_p006	COLOR_0	0.039762266	27.749052	V48	0.03755334	25.47951606
13jul08225023-m1bs-500066452030_03_p006	COLOR_0	0.039762266	27.749052	V49	0.040170561	26.15614338
13jul08225023-m1bs-500066452030_03_p006	COLOR_0	0.039762266	27.749052	V50	0.040072312	25.78118873
13jul08225023-m1bs-500066452030_03_p006	COLOR_0	0.039762266	27.749052	V51	0.041858458	25.46568804
13jul08225023-m1bs-500066452030_03_p006	COLOR_0	0.039762266	27.749052	V52	0.038232816	24.29439427
13jul08225023-m1bs-500066452030_03_p006	COLOR_0	0.039762266	27.749052	V53	0.0374577	24.50593583
13jul08225023-m1bs-500066452030_03_p006	COLOR_0	0.039762266	27.749052	V54	0.041961714	25.57518125
13jul08225023-m1bs-500066452030_03_p006	COLOR_0	0.039762266	27.749052	V55	0.038565575	25.5561254
13jul08225023-m1bs-500066452030_03_p006	COLOR_0	0.039762266	27.749052	V56	0.041214457	24.61880576
13jul08225023-m1bs-500066452030_03_p006	COLOR_0	0.039762266	27.749052	V57	0.040588762	24.02404846
13jul08225023-m1bs-500066452030_03_p006	COLOR_0	0.039762266	27.749052	V58	0.038517096	24.61701441
13jul08225023-m1bs-500066452030_03_p006	COLOR_0	0.039762266	27.749052	V59	0.040622552	25.09621406
13jul08225023-m1bs-500066452030_03_p006	COLOR_0	0.039762266	27.749052	V60	0.043035193	25.58101452
13jul08225023-m1bs-500066452030_03_p006	COLOR_0	0.039762266	27.749052	V61	0.035798196	23.96717499
13jul08225023-m1bs-500066452030_03_p006	COLOR_0	0.039762266	27.749052	V62	0.036903749	25.54463359
13jul08225023-m1bs-500066452030_03_p006	COLOR_0	0.039762266	27.749052	V63	0.034046159	23.50696908
13jul08225023-m1bs-500066452030_03_p006	COLOR_0	0.039762266	27.749052	V64	0.037033586	23.85602218
13jul08225023-m1bs-500066452030_03_p006	COLOR_0	0.039762266	27.749052	V65	0.037531176	24.53673532
13jul08225023-m1bs-500066452030_03_p006	COLOR_0	0.039762266	27.749052	V66	0.036708644	24.11772555
13jul08225023-m1bs-500066452030_03_p006	COLOR_0	0.039762266	27.749052	V67	0.037591326	25.0271795
13jul08225023-m1bs-500066452030_03_p006	COLOR_0	0.039762266	27.749052	V68	0.038894049	24.82022165
13jul08225023-m1bs-500066452030_03_p006	COLOR_0	0.039762266	27.749052	V69	0.038747124	25.94879504
13jul08225023-m1bs-500066452030_03_p006	COLOR_0	0.039762266	27.749052	V70	0.038045146	24.1961402
13jul08225023-m1bs-500066452030_03_p006	COLOR_0	0.039762266	27.749052	V71	0.03907618	24.86861615
13jul08225023-m1bs-500066452030_03_p006	COLOR_0	0.039762266	27.749052	V72	0.038939393	25.04244566
13jul08225023-m1bs-500066452030_03_p006	COLOR_0	0.039762266	27.749052	V73	0.038304507	24.87248176
13jul08225023-m1bs-500066452030_03_p006	COLOR_0	0.039762266	27.749052	V74	0.039502008	25.34949299
13jul08225023-m1bs-500066452030_03_p006	COLOR_0	0.039762266	27.749052	V75	0.042091411	25.63047764
13jul08225023-m1bs-500066452030_03_p006	COLOR_0	0.039762266	27.749052	V76	0.039563349	25.22614141
13jul08225023-m1bs-500066452030_03_p006	COLOR_0	0.039762266	27.749052	V77	0.036440101	24.39235914
13jul08225023-m1bs-500066452030_03_p006	COLOR_0	0.039762266	27.749052	V78	0.036448002	23.59121646
13jul08225023-m1bs-500066452030_03_p006	COLOR_0	0.039762266	27.749052	V79	0.041864332	26.20017453
13jul08225023-m1bs-500066452030_03_p006	COLOR_0	0.039762266	27.749052	V80	0.040179297	25.84068021
13jul08225023-m1bs-500066452030_03_p006	COLOR_0	0.039762266	27.749052	V81	0.037087135	24.9559833
13jul08225023-m1bs-500066452030_03_p006	COLOR_0	0.039762266	27.749052	V82	0.037656516	24.67120499
13jul08225023-m1bs-500066452030_03_p006	COLOR_0	0.039762266	27.749052	V83	0.04010748	25.52737891
13jul08225023-m1bs-500066452030_03_p006	COLOR_0	0.039762266	27.749052	V84	0.043764384	25.91357496
13jul08225023-m1bs-500066452030_03_p006	COLOR_0	0.039762266	27.749052	V85	0.040226611	25.5496759
13jul08225023-m1bs-500066452030_03_p006	COLOR_0	0.039762266	27.749052	V86	0.039404874	25.26165429
13jul08225023-m1bs-500066452030_03_p006	COLOR_0	0.039762266	27.749052	V87	0.039583209	25.79517866
13jul08225023-m1bs-500066452030_03_p006	COLOR_0	0.039762266	27.749052	V88	0.038677187	25.26483955
13jul08225023-m1bs-500066452030_03_p006	COLOR_0	0.039762266	27.749052	V89	0.037116063	24.96626861
13jul08225023-m1bs-500066452030_03_p006	COLOR_0	0.039762266	27.749052	V90	0.035876721	23.52743523
13jul08225023-m1bs-500066452030_03_p006	COLOR_0	0.039762266	27.749052	V91	0.040620562	25.71127885
13jul08225023-m1bs-500066452030_03_p006	COLOR_0	0.039762266	27.749052	V92	0.036410263	24.98703617
13jul08225023-m1bs-500066452030_03_p006	COLOR_0	0.039762266	27.749052	V93	0.037621335	24.66633664
13jul08225023-m1bs-500066452030_03_p006	COLOR_0	0.039762266	27.749052	V94	0.034853739	24.2712861
13jul08225023-m1bs-500066452030_03_p006	COLOR_0	0.039762266	27.749052	V95	0.042702315	26.26960278
13jul08225023-m1bs-500066452030_03_p006	COLOR_0	0.039762266	27.749052	V96	0.039287333	25.057098
13jul08225023-m1bs-500066452030_03_p006	COLOR_0	0.039762266	27.749052	V97	0.03947502	25.19417927
13jul08225023-m1bs-500066452030_03_p006	COLOR_0	0.039762266	27.749052	V98	0.039272753	25.79340755
13jul08225023-m1bs-500066452030_03_p006	COLOR_0	0.039762266	27.749052	V99	0.037125497	24.9893479
13jul08225023-m1bs-500066452030_03_p006	COLOR_0	0.039762266	27.749052	V100	0.038145966	24.7339461
13jul08225023-m1bs-500066452030_03_p006	COLOR_1	0.032656036	23.84175832	V1	0.029138774	19.77484488
13jul08225023-m1bs-500066452030_03_p006	COLOR_1	0.032656036	23.84175832	V2	0.029563005	19.19760167
13jul08225023-m1bs-500066452030_03_p006	COLOR_1	0.032656036	23.84175832	V3	0.030558453	19.83243372
13jul08225023-m1bs-500066452030_03_p006	COLOR_1	0.032656036	23.84175832	V4	0.031744133	20.8060522
13jul08225023-m1bs-500066452030_03_p006	COLOR_1	0.032656036	23.84175832	V5	0.031978975	20.73201033
13jul08225023-m1bs-500066452030_03_p006	COLOR_1	0.032656036	23.84175832	V6	0.032123827	20.94766546
13jul08225023-m1bs-500066452030_03_p006	COLOR_1	0.032656036	23.84175832	V7	0.030546463	20.00817235
13jul08225023-m1bs-500066452030_03_p006	COLOR_1	0.032656036	23.84175832	V8	0.029214916	20.02996952
13jul08225023-m1bs-500066452030_03_p006	COLOR_1	0.032656036	23.84175832	V9	0.031164631	20.80354013
13jul08225023-m1bs-500066452030_03_p006	COLOR_1	0.032656036	23.84175832	V10	0.028822762	19.14090661
13jul08225023-m1bs-500066452030_03_p006	COLOR_1	0.032656036	23.84175832	V11	0.031937038	21.0952957
13jul08225023-m1bs-500066452030_03_p006	COLOR_1	0.032656036	23.84175832	V12	0.031039555	20.80931918
13jul08225023-m1bs-500066452030_03_p006	COLOR_1	0.032656036	23.84175832	V13	0.028655417	19.60282987
13jul08225023-m1bs-500066452030_03_p006	COLOR_1	0.032656036	23.84175832	V14	0.029691399	20.99828109
13jul08225023-m1bs-500066452030_03_p006	COLOR_1	0.032656036	23.84175832	V15	0.03013172	19.00318527
13jul08225023-m1bs-500066452030_03_p006	COLOR_1	0.032656036	23.84175832	V16	0.031965665	20.61038727
13jul08225023-m1bs-500066452030_03_p006	COLOR_1	0.032656036	23.84175832	V17	0.029087193	21.08495803
13jul08225023-m1bs-500066452030_03_p006	COLOR_1	0.032656036	23.84175832	V18	0.026092431	18.66248452
13jul08225023-m1bs-500066452030_03_p006	COLOR_1	0.032656036	23.84175832	V19	0.030758108	20.77834461
13jul08225023-m1bs-500066452030_03_p006	COLOR_1	0.032656036	23.84175832	V20	0.033241867	21.61658595
13jul08225023-m1bs-500066452030_03_p006	COLOR_1	0.032656036	23.84175832	V21	0.031757116	20.98949959
13jul08225023-m1bs-500066452030_03_p006	COLOR_1	0.032656036	23.84175832	V22	0.033463353	21.50051201
13jul08225023-m1bs-500066452030_03_p006	COLOR_1	0.032656036	23.84175832	V23	0.03041854	20.29631082
13jul08225023-m1bs-500066452030_03_p006	COLOR_1	0.032656036	23.84175832	V24	0.032659899	21.30631586
13jul08225023-m1bs-500066452030_03_p006	COLOR_1	0.032656036	23.84175832	V25	0.028117483	19.55331278
13jul08225023-m1bs-500066452030_03_p006	COLOR_1	0.032656036	23.84175832	V26	0.029387321	19.72312034
13jul08225023-m1bs-500066452030_03_p006	COLOR_1	0.032656036	23.84175832	V27	0.031867347	21.25961001
13jul08225023-m1bs-500066452030_03_p006	COLOR_1	0.032656036	23.84175832	V28	0.029657145	20.13844444
13jul08225023-m1bs-500066452030_03_p006	COLOR_1	0.032656036	23.84175832	V29	0.030172611	19.2958906
13jul08225023-m1bs-500066452030_03_p006	COLOR_1	0.032656036	23.84175832	V30	0.028796295	20.12028968
13jul08225023-m1bs-500066452030_03_p006	COLOR_1	0.032656036	23.84175832	V31	0.031409873	21.55203911
13jul08225023-m1bs-500066452030_03_p006	COLOR_1	0.032656036	23.84175832	V32	0.030267155	20.39201144
13jul08225023-m1bs-500066452030_03_p006	COLOR_1	0.032656036	23.84175832	V33	0.031157116	19.98367568
13jul08225023-m1bs-500066452030_03_p006	COLOR_1	0.032656036	23.84175832	V34	0.028306526	19.62226429
13jul08225023-m1bs-500066452030_03_p006	COLOR_1	0.032656036	23.84175832	V35	0.033764362	20.98396759
13jul08225023-m1bs-500066452030_03_p006	COLOR_1	0.032656036	23.84175832	V36	0.033076105	21.71836152
13jul08225023-m1bs-500066452030_03_p006	COLOR_1	0.032656036	23.84175832	V37	0.030358258	20.42844922
13jul08225023-m1bs-500066452030_03_p006	COLOR_1	0.032656036	23.84175832	V38	0.030189017	19.40735884
13jul08225023-m1bs-500066452030_03_p006	COLOR_1	0.032656036	23.84175832	V39	0.028636964	20.68250981
13jul08225023-m1bs-500066452030_03_p006	COLOR_1	0.032656036	23.84175832	V40	0.028825132	19.92742151
13jul08225023-m1bs-500066452030_03_p006	COLOR_1	0.032656036	23.84175832	V41	0.030676646	20.74514331
13jul08225023-m1bs-500066452030_03_p006	COLOR_1	0.032656036	23.84175832	V42	0.028829804	20.44226723
13jul08225023-m1bs-500066452030_03_p006	COLOR_1	0.032656036	23.84175832	V43	0.029462861	20.37152325
13jul08225023-m1bs-500066452030_03_p006	COLOR_1	0.032656036	23.84175832	V44	0.029453241	20.56235908
13jul08225023-m1bs-500066452030_03_p006	COLOR_1	0.032656036	23.84175832	V45	0.030086986	20.26948459
13jul08225023-m1bs-500066452030_03_p006	COLOR_1	0.032656036	23.84175832	V46	0.03069834	20.38008351
13jul08225023-m1bs-500066452030_03_p006	COLOR_1	0.032656036	23.84175832	V47	0.02952991	20.85202863
13jul08225023-m1bs-500066452030_03_p006	COLOR_1	0.032656036	23.84175832	V48	0.035606887	22.15481303
13jul08225023-m1bs-500066452030_03_p006	COLOR_1	0.032656036	23.84175832	V49	0.026995669	18.96509341
13jul08225023-m1bs-500066452030_03_p006	COLOR_1	0.032656036	23.84175832	V50	0.027778166	19.07136706
13jul08225023-m1bs-500066452030_03_p006	COLOR_1	0.032656036	23.84175832	V51	0.029348815	19.65781292
13jul08225023-m1bs-500066452030_03_p006	COLOR_1	0.032656036	23.84175832	V52	0.031609419	21.1107155
13jul08225023-m1bs-500066452030_03_p006	COLOR_1	0.032656036	23.84175832	V53	0.032757105	21.57987178
13jul08225023-m1bs-500066452030_03_p006	COLOR_1	0.032656036	23.84175832	V54	0.029969873	20.33650002
13jul08225023-m1bs-500066452030_03_p006	COLOR_1	0.032656036	23.84175832	V55	0.028858558	19.97307887
13jul08225023-m1bs-500066452030_03_p006	COLOR_1	0.032656036	23.84175832	V56	0.029188091	20.14168813
13jul08225023-m1bs-500066452030_03_p006	COLOR_1	0.032656036	23.84175832	V57	0.028551252	20.62960742
13jul08225023-m1bs-500066452030_03_p006	COLOR_1	0.032656036	23.84175832	V58	0.030236507	20.84522405
13jul08225023-m1bs-500066452030_03_p006	COLOR_1	0.032656036	23.84175832	V59	0.032998897	22.90757787
13jul08225023-m1bs-500066452030_03_p006	COLOR_1	0.032656036	23.84175832	V60	0.027147325	19.89143928
13jul08225023-m1bs-500066452030_03_p006	COLOR_1	0.032656036	23.84175832	V61	0.032164113	20.29733969
13jul08225023-m1bs-500066452030_03_p006	COLOR_1	0.032656036	23.84175832	V62	0.028889051	19.8868766
13jul08225023-m1bs-500066452030_03_p006	COLOR_1	0.032656036	23.84175832	V63	0.03110337	21.10152375
13jul08225023-m1bs-500066452030_03_p006	COLOR_1	0.032656036	23.84175832	V64	0.031375489	21.26054673
13jul08225023-m1bs-500066452030_03_p006	COLOR_1	0.032656036	23.84175832	V65	0.031883649	21.13025843
13jul08225023-m1bs-500066452030_03_p006	COLOR_1	0.032656036	23.84175832	V66	0.031379228	21.54668521
13jul08225023-m1bs-500066452030_03_p006	COLOR_1	0.032656036	23.84175832	V67	0.030242886	20.14320602
13jul08225023-m1bs-500066452030_03_p006	COLOR_1	0.032656036	23.84175832	V68	0.031714277	20.41259976
13jul08225023-m1bs-500066452030_03_p006	COLOR_1	0.032656036	23.84175832	V69	0.031225496	20.92177744
13jul08225023-m1bs-500066452030_03_p006	COLOR_1	0.032656036	23.84175832	V70	0.029907471	19.25797384
13jul08225023-m1bs-500066452030_03_p006	COLOR_1	0.032656036	23.84175832	V71	0.031679952	21.91223817
13jul08225023-m1bs-500066452030_03_p006	COLOR_1	0.032656036	23.84175832	V72	0.030727518	21.02990421
13jul08225023-m1bs-500066452030_03_p006	COLOR_1	0.032656036	23.84175832	V73	0.029946557	20.47039525
13jul08225023-m1bs-500066452030_03_p006	COLOR_1	0.032656036	23.84175832	V74	0.028538414	20.37215562
13jul08225023-m1bs-500066452030_03_p006	COLOR_1	0.032656036	23.84175832	V75	0.028167533	19.33873549
13jul08225023-m1bs-500066452030_03_p006	COLOR_1	0.032656036	23.84175832	V76	0.032172672	20.01287187
13jul08225023-m1bs-500066452030_03_p006	COLOR_1	0.032656036	23.84175832	V77	0.028141021	19.63578986
13jul08225023-m1bs-500066452030_03_p006	COLOR_1	0.032656036	23.84175832	V78	0.028718525	20.15513316
13jul08225023-m1bs-500066452030_03_p006	COLOR_1	0.032656036	23.84175832	V79	0.03123122	20.75188747
13jul08225023-m1bs-500066452030_03_p006	COLOR_1	0.032656036	23.84175832	V80	0.030393505	20.30066035
13jul08225023-m1bs-500066452030_03_p006	COLOR_1	0.032656036	23.84175832	V81	0.029360382	19.26234165
13jul08225023-m1bs-500066452030_03_p006	COLOR_1	0.032656036	23.84175832	V82	0.031718275	21.03851856
13jul08225023-m1bs-500066452030_03_p006	COLOR_1	0.032656036	23.84175832	V83	0.02984576	19.79021728
13jul08225023-m1bs-500066452030_03_p006	COLOR_1	0.032656036	23.84175832	V84	0.02945526	20.60079696
13jul08225023-m1bs-500066452030_03_p006	COLOR_1	0.032656036	23.84175832	V85	0.033660566	21.48923931
13jul08225023-m1bs-500066452030_03_p006	COLOR_1	0.032656036	23.84175832	V86	0.029689499	20.93236374
13jul08225023-m1bs-500066452030_03_p006	COLOR_1	0.032656036	23.84175832	V87	0.031377838	20.80910071
13jul08225023-m1bs-500066452030_03_p006	COLOR_1	0.032656036	23.84175832	V88	0.028201461	19.06823003
13jul08225023-m1bs-500066452030_03_p006	COLOR_1	0.032656036	23.84175832	V89	0.031253591	20.18237347
13jul08225023-m1bs-500066452030_03_p006	COLOR_1	0.032656036	23.84175832	V90	0.03396388	21.61829943
13jul08225023-m1bs-500066452030_03_p006	COLOR_1	0.032656036	23.84175832	V91	0.029906288	19.24657763
13jul08225023-m1bs-500066452030_03_p006	COLOR_1	0.032656036	23.84175832	V92	0.027280825	18.5272966
13jul08225023-m1bs-500066452030_03_p006	COLOR_1	0.032656036	23.84175832	V93	0.030070593	20.12111547
13jul08225023-m1bs-500066452030_03_p006	COLOR_1	0.032656036	23.84175832	V94	0.031759222	19.88070655
13jul08225023-m1bs-500066452030_03_p006	COLOR_1	0.032656036	23.84175832	V95	0.03032575	19.68196346
13jul08225023-m1bs-500066452030_03_p006	COLOR_1	0.032656036	23.84175832	V96	0.031037061	19.98612152
13jul08225023-m1bs-500066452030_03_p006	COLOR_1	0.032656036	23.84175832	V97	0.030097839	20.34441449
13jul08225023-m1bs-500066452030_03_p006	COLOR_1	0.032656036	23.84175832	V98	0.028670355	19.5897651
13jul08225023-m1bs-500066452030_03_p006	COLOR_1	0.032656036	23.84175832	V99	0.030761856	19.93966324
13jul08225023-m1bs-500066452030_03_p006	COLOR_1	0.032656036	23.84175832	V100	0.031206335	21.32585056
13jul08225023-m1bs-500066452030_03_p006	COLOR_2	0.027442097	19.38699926	V1	0.026870791	16.96097826
13jul08225023-m1bs-500066452030_03_p006	COLOR_2	0.027442097	19.38699926	V2	0.025934676	16.73517015
13jul08225023-m1bs-500066452030_03_p006	COLOR_2	0.027442097	19.38699926	V3	0.026653875	17.56871549
13jul08225023-m1bs-500066452030_03_p006	COLOR_2	0.027442097	19.38699926	V4	0.027565169	18.10399687
13jul08225023-m1bs-500066452030_03_p006	COLOR_2	0.027442097	19.38699926	V5	0.028204827	17.70977525
13jul08225023-m1bs-500066452030_03_p006	COLOR_2	0.027442097	19.38699926	V6	0.025508919	17.42733876
13jul08225023-m1bs-500066452030_03_p006	COLOR_2	0.027442097	19.38699926	V7	0.02686064	17.27093177
13jul08225023-m1bs-500066452030_03_p006	COLOR_2	0.027442097	19.38699926	V8	0.026401215	17.97536157
13jul08225023-m1bs-500066452030_03_p006	COLOR_2	0.027442097	19.38699926	V9	0.027390109	17.30778057
13jul08225023-m1bs-500066452030_03_p006	COLOR_2	0.027442097	19.38699926	V10	0.026529361	17.35632644
13jul08225023-m1bs-500066452030_03_p006	COLOR_2	0.027442097	19.38699926	V11	0.027986951	18.40057592
13jul08225023-m1bs-500066452030_03_p006	COLOR_2	0.027442097	19.38699926	V12	0.025223023	17.23268518
13jul08225023-m1bs-500066452030_03_p006	COLOR_2	0.027442097	19.38699926	V13	0.026213787	17.05519251
13jul08225023-m1bs-500066452030_03_p006	COLOR_2	0.027442097	19.38699926	V14	0.026652722	17.63144833
13jul08225023-m1bs-500066452030_03_p006	COLOR_2	0.027442097	19.38699926	V15	0.025662134	16.95159185
13jul08225023-m1bs-500066452030_03_p006	COLOR_2	0.027442097	19.38699926	V16	0.026918075	18.3039867
13jul08225023-m1bs-500066452030_03_p006	COLOR_2	0.027442097	19.38699926	V17	0.023596759	16.21062304
13jul08225023-m1bs-500066452030_03_p006	COLOR_2	0.027442097	19.38699926	V18	0.025468439	16.73009123
13jul08225023-m1bs-500066452030_03_p006	COLOR_2	0.027442097	19.38699926	V19	0.026834644	18.44333198
13jul08225023-m1bs-500066452030_03_p006	COLOR_2	0.027442097	19.38699926	V20	0.025427891	17.03154601
13jul08225023-m1bs-500066452030_03_p006	COLOR_2	0.027442097	19.38699926	V21	0.025106108	16.31712332
13jul08225023-m1bs-500066452030_03_p006	COLOR_2	0.027442097	19.38699926	V22	0.027704616	17.54120188
13jul08225023-m1bs-500066452030_03_p006	COLOR_2	0.027442097	19.38699926	V23	0.02728299	17.70473404
13jul08225023-m1bs-500066452030_03_p006	COLOR_2	0.027442097	19.38699926	V24	0.02705557	17.06242864
13jul08225023-m1bs-500066452030_03_p006	COLOR_2	0.027442097	19.38699926	V25	0.02412137	16.49449606
13jul08225023-m1bs-500066452030_03_p006	COLOR_2	0.027442097	19.38699926	V26	0.025773137	16.89595006
13jul08225023-m1bs-500066452030_03_p006	COLOR_2	0.027442097	19.38699926	V27	0.026113347	17.07808866
13jul08225023-m1bs-500066452030_03_p006	COLOR_2	0.027442097	19.38699926	V28	0.028814778	18.4945856
13jul08225023-m1bs-500066452030_03_p006	COLOR_2	0.027442097	19.38699926	V29	0.027479859	17.68286409
13jul08225023-m1bs-500066452030_03_p006	COLOR_2	0.027442097	19.38699926	V30	0.02373126	15.57613271
13jul08225023-m1bs-500066452030_03_p006	COLOR_2	0.027442097	19.38699926	V31	0.026671879	17.21069549
13jul08225023-m1bs-500066452030_03_p006	COLOR_2	0.027442097	19.38699926	V32	0.024239189	15.96096836
13jul08225023-m1bs-500066452030_03_p006	COLOR_2	0.027442097	19.38699926	V33	0.027903264	18.41763972
13jul08225023-m1bs-500066452030_03_p006	COLOR_2	0.027442097	19.38699926	V34	0.024729322	16.37015584
13jul08225023-m1bs-500066452030_03_p006	COLOR_2	0.027442097	19.38699926	V35	0.025658394	16.71802472
13jul08225023-m1bs-500066452030_03_p006	COLOR_2	0.027442097	19.38699926	V36	0.024145171	16.24611858
13jul08225023-m1bs-500066452030_03_p006	COLOR_2	0.027442097	19.38699926	V37	0.026010619	16.78280217
13jul08225023-m1bs-500066452030_03_p006	COLOR_2	0.027442097	19.38699926	V38	0.027416	18.02377189
13jul08225023-m1bs-500066452030_03_p006	COLOR_2	0.027442097	19.38699926	V39	0.02522481	16.308588
13jul08225023-m1bs-500066452030_03_p006	COLOR_2	0.027442097	19.38699926	V40	0.026564245	17.53597539
13jul08225023-m1bs-500066452030_03_p006	COLOR_2	0.027442097	19.38699926	V41	0.026331766	17.6311871
13jul08225023-m1bs-500066452030_03_p006	COLOR_2	0.027442097	19.38699926	V42	0.025672661	16.91008358
13jul08225023-m1bs-500066452030_03_p006	COLOR_2	0.027442097	19.38699926	V43	0.024285531	16.50960331
13jul08225023-m1bs-500066452030_03_p006	COLOR_2	0.027442097	19.38699926	V44	0.027143589	17.52436361
13jul08225023-m1bs-500066452030_03_p006	COLOR_2	0.027442097	19.38699926	V45	0.026485528	17.38937005
13jul08225023-m1bs-500066452030_03_p006	COLOR_2	0.027442097	19.38699926	V46	0.027326586	17.41682006
13jul08225023-m1bs-500066452030_03_p006	COLOR_2	0.027442097	19.38699926	V47	0.029495032	18.25938376
13jul08225023-m1bs-500066452030_03_p006	COLOR_2	0.027442097	19.38699926	V48	0.02588201	16.75954747
13jul08225023-m1bs-500066452030_03_p006	COLOR_2	0.027442097	19.38699926	V49	0.027902712	17.47600996
13jul08225023-m1bs-500066452030_03_p006	COLOR_2	0.027442097	19.38699926	V50	0.027981292	17.54487679
13jul08225023-m1bs-500066452030_03_p006	COLOR_2	0.027442097	19.38699926	V51	0.025547727	17.01092827
13jul08225023-m1bs-500066452030_03_p006	COLOR_2	0.027442097	19.38699926	V52	0.025699939	17.05914101
13jul08225023-m1bs-500066452030_03_p006	COLOR_2	0.027442097	19.38699926	V53	0.025552921	16.80933656
13jul08225023-m1bs-500066452030_03_p006	COLOR_2	0.027442097	19.38699926	V54	0.027633256	17.93490086
13jul08225023-m1bs-500066452030_03_p006	COLOR_2	0.027442097	19.38699926	V55	0.027964035	18.01967452
13jul08225023-m1bs-500066452030_03_p006	COLOR_2	0.027442097	19.38699926	V56	0.029011869	18.29518827
13jul08225023-m1bs-500066452030_03_p006	COLOR_2	0.027442097	19.38699926	V57	0.026450654	17.511435
13jul08225023-m1bs-500066452030_03_p006	COLOR_2	0.027442097	19.38699926	V58	0.026571986	17.70024121
13jul08225023-m1bs-500066452030_03_p006	COLOR_2	0.027442097	19.38699926	V59	0.025647686	16.97911076
13jul08225023-m1bs-500066452030_03_p006	COLOR_2	0.027442097	19.38699926	V60	0.029830717	19.27394612
13jul08225023-m1bs-500066452030_03_p006	COLOR_2	0.027442097	19.38699926	V61	0.027452808	17.86455894
13jul08225023-m1bs-500066452030_03_p006	COLOR_2	0.027442097	19.38699926	V62	0.025359734	16.58655075
13jul08225023-m1bs-500066452030_03_p006	COLOR_2	0.027442097	19.38699926	V63	0.025638959	16.95893559
13jul08225023-m1bs-500066452030_03_p006	COLOR_2	0.027442097	19.38699926	V64	0.02368561	16.58812513
13jul08225023-m1bs-500066452030_03_p006	COLOR_2	0.027442097	19.38699926	V65	0.026164335	17.06954875
13jul08225023-m1bs-500066452030_03_p006	COLOR_2	0.027442097	19.38699926	V66	0.026014026	17.12980071
13jul08225023-m1bs-500066452030_03_p006	COLOR_2	0.027442097	19.38699926	V67	0.026392526	17.33279636
13jul08225023-m1bs-500066452030_03_p006	COLOR_2	0.027442097	19.38699926	V68	0.027670427	18.12128402
13jul08225023-m1bs-500066452030_03_p006	COLOR_2	0.027442097	19.38699926	V69	0.028623179	18.43029047
13jul08225023-m1bs-500066452030_03_p006	COLOR_2	0.027442097	19.38699926	V70	0.025594471	17.38993417
13jul08225023-m1bs-500066452030_03_p006	COLOR_2	0.027442097	19.38699926	V71	0.026489032	17.15236507
13jul08225023-m1bs-500066452030_03_p006	COLOR_2	0.027442097	19.38699926	V72	0.026433928	17.14261
13jul08225023-m1bs-500066452030_03_p006	COLOR_2	0.027442097	19.38699926	V73	0.026434206	17.84572901
13jul08225023-m1bs-500066452030_03_p006	COLOR_2	0.027442097	19.38699926	V74	0.02511312	16.55973096
13jul08225023-m1bs-500066452030_03_p006	COLOR_2	0.027442097	19.38699926	V75	0.023746291	16.57930471
13jul08225023-m1bs-500066452030_03_p006	COLOR_2	0.027442097	19.38699926	V76	0.025828331	17.36943545
13jul08225023-m1bs-500066452030_03_p006	COLOR_2	0.027442097	19.38699926	V77	0.026860844	17.57163013
13jul08225023-m1bs-500066452030_03_p006	COLOR_2	0.027442097	19.38699926	V78	0.025696113	17.4141942
13jul08225023-m1bs-500066452030_03_p006	COLOR_2	0.027442097	19.38699926	V79	0.027371278	17.73294032
13jul08225023-m1bs-500066452030_03_p006	COLOR_2	0.027442097	19.38699926	V80	0.027197285	18.03560548
13jul08225023-m1bs-500066452030_03_p006	COLOR_2	0.027442097	19.38699926	V81	0.025512035	16.81757726
13jul08225023-m1bs-500066452030_03_p006	COLOR_2	0.027442097	19.38699926	V82	0.027921485	17.7342805
13jul08225023-m1bs-500066452030_03_p006	COLOR_2	0.027442097	19.38699926	V83	0.029114597	17.83969912
13jul08225023-m1bs-500066452030_03_p006	COLOR_2	0.027442097	19.38699926	V84	0.025534136	16.7163754
13jul08225023-m1bs-500066452030_03_p006	COLOR_2	0.027442097	19.38699926	V85	0.027981549	18.25193635
13jul08225023-m1bs-500066452030_03_p006	COLOR_2	0.027442097	19.38699926	V86	0.024633213	16.72773604
13jul08225023-m1bs-500066452030_03_p006	COLOR_2	0.027442097	19.38699926	V87	0.026043777	17.56870395
13jul08225023-m1bs-500066452030_03_p006	COLOR_2	0.027442097	19.38699926	V88	0.028861348	17.92079116
13jul08225023-m1bs-500066452030_03_p006	COLOR_2	0.027442097	19.38699926	V89	0.029221671	19.16812646
13jul08225023-m1bs-500066452030_03_p006	COLOR_2	0.027442097	19.38699926	V90	0.029718544	18.6345033
13jul08225023-m1bs-500066452030_03_p006	COLOR_2	0.027442097	19.38699926	V91	0.028696508	17.41477694
13jul08225023-m1bs-500066452030_03_p006	COLOR_2	0.027442097	19.38699926	V92	0.026490187	17.34107289
13jul08225023-m1bs-500066452030_03_p006	COLOR_2	0.027442097	19.38699926	V93	0.026768583	17.50512246
13jul08225023-m1bs-500066452030_03_p006	COLOR_2	0.027442097	19.38699926	V94	0.026030075	16.83388897
13jul08225023-m1bs-500066452030_03_p006	COLOR_2	0.027442097	19.38699926	V95	0.027614555	18.12548835
13jul08225023-m1bs-500066452030_03_p006	COLOR_2	0.027442097	19.38699926	V96	0.027737036	17.56367827
13jul08225023-m1bs-500066452030_03_p006	COLOR_2	0.027442097	19.38699926	V97	0.026214379	16.3469805
13jul08225023-m1bs-500066452030_03_p006	COLOR_2	0.027442097	19.38699926	V98	0.027126848	17.23967681
13jul08225023-m1bs-500066452030_03_p006	COLOR_2	0.027442097	19.38699926	V99	0.026392502	17.7377278
13jul08225023-m1bs-500066452030_03_p006	COLOR_2	0.027442097	19.38699926	V100	0.026858852	17.25956071
13jul08225023-m1bs-500066452030_03_p006	Coastal_mean	0.050867097	32.58955569	V1	0.045394181	27.79558565
13jul08225023-m1bs-500066452030_03_p006	Coastal_mean	0.050867097	32.58955569	V2	0.047840873	28.96685008
13jul08225023-m1bs-500066452030_03_p006	Coastal_mean	0.050867097	32.58955569	V3	0.04481691	28.25508471
13jul08225023-m1bs-500066452030_03_p006	Coastal_mean	0.050867097	32.58955569	V4	0.044686768	27.94630027
13jul08225023-m1bs-500066452030_03_p006	Coastal_mean	0.050867097	32.58955569	V5	0.049595669	29.79692344
13jul08225023-m1bs-500066452030_03_p006	Coastal_mean	0.050867097	32.58955569	V6	0.044098786	28.02125142
13jul08225023-m1bs-500066452030_03_p006	Coastal_mean	0.050867097	32.58955569	V7	0.049535788	28.83990861
13jul08225023-m1bs-500066452030_03_p006	Coastal_mean	0.050867097	32.58955569	V8	0.05131959	29.83375252
13jul08225023-m1bs-500066452030_03_p006	Coastal_mean	0.050867097	32.58955569	V9	0.048708374	29.77184453
13jul08225023-m1bs-500066452030_03_p006	Coastal_mean	0.050867097	32.58955569	V10	0.050109221	28.43225143
13jul08225023-m1bs-500066452030_03_p006	Coastal_mean	0.050867097	32.58955569	V11	0.04472754	28.60857339
13jul08225023-m1bs-500066452030_03_p006	Coastal_mean	0.050867097	32.58955569	V12	0.046986632	28.65737941
13jul08225023-m1bs-500066452030_03_p006	Coastal_mean	0.050867097	32.58955569	V13	0.046831903	29.62413455
13jul08225023-m1bs-500066452030_03_p006	Coastal_mean	0.050867097	32.58955569	V14	0.048280532	28.64499629
13jul08225023-m1bs-500066452030_03_p006	Coastal_mean	0.050867097	32.58955569	V15	0.050673118	29.47473285
13jul08225023-m1bs-500066452030_03_p006	Coastal_mean	0.050867097	32.58955569	V16	0.049250932	30.50301962
13jul08225023-m1bs-500066452030_03_p006	Coastal_mean	0.050867097	32.58955569	V17	0.047998008	29.07489906
13jul08225023-m1bs-500066452030_03_p006	Coastal_mean	0.050867097	32.58955569	V18	0.049307574	29.87314898
13jul08225023-m1bs-500066452030_03_p006	Coastal_mean	0.050867097	32.58955569	V19	0.046794838	28.77123107
13jul08225023-m1bs-500066452030_03_p006	Coastal_mean	0.050867097	32.58955569	V20	0.050110086	30.25354443
13jul08225023-m1bs-500066452030_03_p006	Coastal_mean	0.050867097	32.58955569	V21	0.048422219	28.87007202
13jul08225023-m1bs-500066452030_03_p006	Coastal_mean	0.050867097	32.58955569	V22	0.052262191	31.32102373
13jul08225023-m1bs-500066452030_03_p006	Coastal_mean	0.050867097	32.58955569	V23	0.049389926	29.41591978
13jul08225023-m1bs-500066452030_03_p006	Coastal_mean	0.050867097	32.58955569	V24	0.045070725	27.71444078
13jul08225023-m1bs-500066452030_03_p006	Coastal_mean	0.050867097	32.58955569	V25	0.045366495	28.82878519
13jul08225023-m1bs-500066452030_03_p006	Coastal_mean	0.050867097	32.58955569	V26	0.045929226	27.46174731
13jul08225023-m1bs-500066452030_03_p006	Coastal_mean	0.050867097	32.58955569	V27	0.046638632	28.44785936
13jul08225023-m1bs-500066452030_03_p006	Coastal_mean	0.050867097	32.58955569	V28	0.043710163	27.70115564
13jul08225023-m1bs-500066452030_03_p006	Coastal_mean	0.050867097	32.58955569	V29	0.04777004	28.89307131
13jul08225023-m1bs-500066452030_03_p006	Coastal_mean	0.050867097	32.58955569	V30	0.046261689	28.45514051
13jul08225023-m1bs-500066452030_03_p006	Coastal_mean	0.050867097	32.58955569	V31	0.047969428	28.4940858
13jul08225023-m1bs-500066452030_03_p006	Coastal_mean	0.050867097	32.58955569	V32	0.049824935	29.5154667
13jul08225023-m1bs-500066452030_03_p006	Coastal_mean	0.050867097	32.58955569	V33	0.045566413	28.49306787
13jul08225023-m1bs-500066452030_03_p006	Coastal_mean	0.050867097	32.58955569	V34	0.047746145	28.71847567
13jul08225023-m1bs-500066452030_03_p006	Coastal_mean	0.050867097	32.58955569	V35	0.048448128	28.81119418
13jul08225023-m1bs-500066452030_03_p006	Coastal_mean	0.050867097	32.58955569	V36	0.045722257	28.74712578
13jul08225023-m1bs-500066452030_03_p006	Coastal_mean	0.050867097	32.58955569	V37	0.048293739	28.98691299
13jul08225023-m1bs-500066452030_03_p006	Coastal_mean	0.050867097	32.58955569	V38	0.043919136	27.1884665
13jul08225023-m1bs-500066452030_03_p006	Coastal_mean	0.050867097	32.58955569	V39	0.051737541	30.07493938
13jul08225023-m1bs-500066452030_03_p006	Coastal_mean	0.050867097	32.58955569	V40	0.046375338	28.5237248
13jul08225023-m1bs-500066452030_03_p006	Coastal_mean	0.050867097	32.58955569	V41	0.051260113	30.14839528
13jul08225023-m1bs-500066452030_03_p006	Coastal_mean	0.050867097	32.58955569	V42	0.050629789	30.57484144
13jul08225023-m1bs-500066452030_03_p006	Coastal_mean	0.050867097	32.58955569	V43	0.047424769	28.52569526
13jul08225023-m1bs-500066452030_03_p006	Coastal_mean	0.050867097	32.58955569	V44	0.045538997	27.61507864
13jul08225023-m1bs-500066452030_03_p006	Coastal_mean	0.050867097	32.58955569	V45	0.050524115	30.24141301
13jul08225023-m1bs-500066452030_03_p006	Coastal_mean	0.050867097	32.58955569	V46	0.047769494	28.03289899
13jul08225023-m1bs-500066452030_03_p006	Coastal_mean	0.050867097	32.58955569	V47	0.047440254	28.59241933
13jul08225023-m1bs-500066452030_03_p006	Coastal_mean	0.050867097	32.58955569	V48	0.050885361	29.73905399
13jul08225023-m1bs-500066452030_03_p006	Coastal_mean	0.050867097	32.58955569	V49	0.046698709	28.34553379
13jul08225023-m1bs-500066452030_03_p006	Coastal_mean	0.050867097	32.58955569	V50	0.047585999	28.77593957
13jul08225023-m1bs-500066452030_03_p006	Coastal_mean	0.050867097	32.58955569	V51	0.044344553	28.46627998
13jul08225023-m1bs-500066452030_03_p006	Coastal_mean	0.050867097	32.58955569	V52	0.044568506	27.76153265
13jul08225023-m1bs-500066452030_03_p006	Coastal_mean	0.050867097	32.58955569	V53	0.046869685	28.61083298
13jul08225023-m1bs-500066452030_03_p006	Coastal_mean	0.050867097	32.58955569	V54	0.047395619	28.76793506
13jul08225023-m1bs-500066452030_03_p006	Coastal_mean	0.050867097	32.58955569	V55	0.044130948	28.01906597
13jul08225023-m1bs-500066452030_03_p006	Coastal_mean	0.050867097	32.58955569	V56	0.051823208	29.96577749
13jul08225023-m1bs-500066452030_03_p006	Coastal_mean	0.050867097	32.58955569	V57	0.044417758	28.5190725
13jul08225023-m1bs-500066452030_03_p006	Coastal_mean	0.050867097	32.58955569	V58	0.050489411	30.89737086
13jul08225023-m1bs-500066452030_03_p006	Coastal_mean	0.050867097	32.58955569	V59	0.046427411	28.38524728
13jul08225023-m1bs-500066452030_03_p006	Coastal_mean	0.050867097	32.58955569	V60	0.051460434	29.63726946
13jul08225023-m1bs-500066452030_03_p006	Coastal_mean	0.050867097	32.58955569	V61	0.048587063	28.16200427
13jul08225023-m1bs-500066452030_03_p006	Coastal_mean	0.050867097	32.58955569	V62	0.048827103	28.93053144
13jul08225023-m1bs-500066452030_03_p006	Coastal_mean	0.050867097	32.58955569	V63	0.050292112	29.91934691
13jul08225023-m1bs-500066452030_03_p006	Coastal_mean	0.050867097	32.58955569	V64	0.0449203	28.00399586
13jul08225023-m1bs-500066452030_03_p006	Coastal_mean	0.050867097	32.58955569	V65	0.047459753	28.65759437
13jul08225023-m1bs-500066452030_03_p006	Coastal_mean	0.050867097	32.58955569	V66	0.049008206	30.27662211
13jul08225023-m1bs-500066452030_03_p006	Coastal_mean	0.050867097	32.58955569	V67	0.047187542	28.55410978
13jul08225023-m1bs-500066452030_03_p006	Coastal_mean	0.050867097	32.58955569	V68	0.047310011	29.00370437
13jul08225023-m1bs-500066452030_03_p006	Coastal_mean	0.050867097	32.58955569	V69	0.048984293	29.06371589
13jul08225023-m1bs-500066452030_03_p006	Coastal_mean	0.050867097	32.58955569	V70	0.046549646	29.15752105
13jul08225023-m1bs-500066452030_03_p006	Coastal_mean	0.050867097	32.58955569	V71	0.046674955	27.90162308
13jul08225023-m1bs-500066452030_03_p006	Coastal_mean	0.050867097	32.58955569	V72	0.050836719	29.95089204
13jul08225023-m1bs-500066452030_03_p006	Coastal_mean	0.050867097	32.58955569	V73	0.048226166	28.14879994
13jul08225023-m1bs-500066452030_03_p006	Coastal_mean	0.050867097	32.58955569	V74	0.04539701	27.94125286
13jul08225023-m1bs-500066452030_03_p006	Coastal_mean	0.050867097	32.58955569	V75	0.046558188	28.78612251
13jul08225023-m1bs-500066452030_03_p006	Coastal_mean	0.050867097	32.58955569	V76	0.044067967	27.32405192
13jul08225023-m1bs-500066452030_03_p006	Coastal_mean	0.050867097	32.58955569	V77	0.05167509	30.11530194
13jul08225023-m1bs-500066452030_03_p006	Coastal_mean	0.050867097	32.58955569	V78	0.051129062	30.41148693
13jul08225023-m1bs-500066452030_03_p006	Coastal_mean	0.050867097	32.58955569	V79	0.047491954	28.75279235
13jul08225023-m1bs-500066452030_03_p006	Coastal_mean	0.050867097	32.58955569	V80	0.047130911	28.7769329
13jul08225023-m1bs-500066452030_03_p006	Coastal_mean	0.050867097	32.58955569	V81	0.049630272	29.71868239
13jul08225023-m1bs-500066452030_03_p006	Coastal_mean	0.050867097	32.58955569	V82	0.049220018	28.60527207
13jul08225023-m1bs-500066452030_03_p006	Coastal_mean	0.050867097	32.58955569	V83	0.044515558	28.33176924
13jul08225023-m1bs-500066452030_03_p006	Coastal_mean	0.050867097	32.58955569	V84	0.045965073	27.93261948
13jul08225023-m1bs-500066452030_03_p006	Coastal_mean	0.050867097	32.58955569	V85	0.048937511	28.93473477
13jul08225023-m1bs-500066452030_03_p006	Coastal_mean	0.050867097	32.58955569	V86	0.051038094	29.98979899
13jul08225023-m1bs-500066452030_03_p006	Coastal_mean	0.050867097	32.58955569	V87	0.048747942	30.0457387
13jul08225023-m1bs-500066452030_03_p006	Coastal_mean	0.050867097	32.58955569	V88	0.05019294	29.30528223
13jul08225023-m1bs-500066452030_03_p006	Coastal_mean	0.050867097	32.58955569	V89	0.049311371	29.65649119
13jul08225023-m1bs-500066452030_03_p006	Coastal_mean	0.050867097	32.58955569	V90	0.04834793	29.21546512
13jul08225023-m1bs-500066452030_03_p006	Coastal_mean	0.050867097	32.58955569	V91	0.049366696	29.68234542
13jul08225023-m1bs-500066452030_03_p006	Coastal_mean	0.050867097	32.58955569	V92	0.04931807	29.46185058
13jul08225023-m1bs-500066452030_03_p006	Coastal_mean	0.050867097	32.58955569	V93	0.047676247	28.90383035
13jul08225023-m1bs-500066452030_03_p006	Coastal_mean	0.050867097	32.58955569	V94	0.051946727	29.16362091
13jul08225023-m1bs-500066452030_03_p006	Coastal_mean	0.050867097	32.58955569	V95	0.048385928	28.67587607
13jul08225023-m1bs-500066452030_03_p006	Coastal_mean	0.050867097	32.58955569	V96	0.047537742	29.04666032
13jul08225023-m1bs-500066452030_03_p006	Coastal_mean	0.050867097	32.58955569	V97	0.048625067	28.61213857
13jul08225023-m1bs-500066452030_03_p006	Coastal_mean	0.050867097	32.58955569	V98	0.047102819	27.79236545
13jul08225023-m1bs-500066452030_03_p006	Coastal_mean	0.050867097	32.58955569	V99	0.04692636	28.66376868
13jul08225023-m1bs-500066452030_03_p006	Coastal_mean	0.050867097	32.58955569	V100	0.044641338	27.82084267
13jul08225023-m1bs-500066452030_03_p006	Blue_mean	0.043986781	30.24943089	V1	0.043475263	27.76534239
13jul08225023-m1bs-500066452030_03_p006	Blue_mean	0.043986781	30.24943089	V2	0.042850669	27.32841987
13jul08225023-m1bs-500066452030_03_p006	Blue_mean	0.043986781	30.24943089	V3	0.045110123	28.38754565
13jul08225023-m1bs-500066452030_03_p006	Blue_mean	0.043986781	30.24943089	V4	0.043866618	27.64840257
13jul08225023-m1bs-500066452030_03_p006	Blue_mean	0.043986781	30.24943089	V5	0.042853877	26.49400126
13jul08225023-m1bs-500066452030_03_p006	Blue_mean	0.043986781	30.24943089	V6	0.040048351	24.69053849
13jul08225023-m1bs-500066452030_03_p006	Blue_mean	0.043986781	30.24943089	V7	0.044320979	25.69572316
13jul08225023-m1bs-500066452030_03_p006	Blue_mean	0.043986781	30.24943089	V8	0.043272778	26.55423703
13jul08225023-m1bs-500066452030_03_p006	Blue_mean	0.043986781	30.24943089	V9	0.042182856	27.00783343
13jul08225023-m1bs-500066452030_03_p006	Blue_mean	0.043986781	30.24943089	V10	0.041199212	25.40435872
13jul08225023-m1bs-500066452030_03_p006	Blue_mean	0.043986781	30.24943089	V11	0.042155553	27.6939459
13jul08225023-m1bs-500066452030_03_p006	Blue_mean	0.043986781	30.24943089	V12	0.043072224	27.65312845
13jul08225023-m1bs-500066452030_03_p006	Blue_mean	0.043986781	30.24943089	V13	0.042966773	26.42543412
13jul08225023-m1bs-500066452030_03_p006	Blue_mean	0.043986781	30.24943089	V14	0.043231904	27.2260234
13jul08225023-m1bs-500066452030_03_p006	Blue_mean	0.043986781	30.24943089	V15	0.048264442	28.7573829
13jul08225023-m1bs-500066452030_03_p006	Blue_mean	0.043986781	30.24943089	V16	0.040707755	27.0816918
13jul08225023-m1bs-500066452030_03_p006	Blue_mean	0.043986781	30.24943089	V17	0.04087263	26.02602457
13jul08225023-m1bs-500066452030_03_p006	Blue_mean	0.043986781	30.24943089	V18	0.039157524	26.29776721
13jul08225023-m1bs-500066452030_03_p006	Blue_mean	0.043986781	30.24943089	V19	0.037006253	23.60242021
13jul08225023-m1bs-500066452030_03_p006	Blue_mean	0.043986781	30.24943089	V20	0.042363203	26.6824125
13jul08225023-m1bs-500066452030_03_p006	Blue_mean	0.043986781	30.24943089	V21	0.043997269	26.38357757
13jul08225023-m1bs-500066452030_03_p006	Blue_mean	0.043986781	30.24943089	V22	0.043096128	26.74950957
13jul08225023-m1bs-500066452030_03_p006	Blue_mean	0.043986781	30.24943089	V23	0.042275799	26.95584542
13jul08225023-m1bs-500066452030_03_p006	Blue_mean	0.043986781	30.24943089	V24	0.038243794	24.98851093
13jul08225023-m1bs-500066452030_03_p006	Blue_mean	0.043986781	30.24943089	V25	0.039780684	25.8226844
13jul08225023-m1bs-500066452030_03_p006	Blue_mean	0.043986781	30.24943089	V26	0.039435243	24.66152736
13jul08225023-m1bs-500066452030_03_p006	Blue_mean	0.043986781	30.24943089	V27	0.042068312	27.03998981
13jul08225023-m1bs-500066452030_03_p006	Blue_mean	0.043986781	30.24943089	V28	0.043163623	27.59489333
13jul08225023-m1bs-500066452030_03_p006	Blue_mean	0.043986781	30.24943089	V29	0.041941756	26.62871981
13jul08225023-m1bs-500066452030_03_p006	Blue_mean	0.043986781	30.24943089	V30	0.041539252	25.94542848
13jul08225023-m1bs-500066452030_03_p006	Blue_mean	0.043986781	30.24943089	V31	0.043362181	26.3408712
13jul08225023-m1bs-500066452030_03_p006	Blue_mean	0.043986781	30.24943089	V32	0.041879426	26.22545775
13jul08225023-m1bs-500066452030_03_p006	Blue_mean	0.043986781	30.24943089	V33	0.039026992	26.00869705
13jul08225023-m1bs-500066452030_03_p006	Blue_mean	0.043986781	30.24943089	V34	0.043471885	28.15877192
13jul08225023-m1bs-500066452030_03_p006	Blue_mean	0.043986781	30.24943089	V35	0.041070281	26.03177387
13jul08225023-m1bs-500066452030_03_p006	Blue_mean	0.043986781	30.24943089	V36	0.043277061	26.97646856
13jul08225023-m1bs-500066452030_03_p006	Blue_mean	0.043986781	30.24943089	V37	0.041025769	25.89342964
13jul08225023-m1bs-500066452030_03_p006	Blue_mean	0.043986781	30.24943089	V38	0.036875226	24.68922907
13jul08225023-m1bs-500066452030_03_p006	Blue_mean	0.043986781	30.24943089	V39	0.041212819	26.06231861
13jul08225023-m1bs-500066452030_03_p006	Blue_mean	0.043986781	30.24943089	V40	0.041603976	26.19084075
13jul08225023-m1bs-500066452030_03_p006	Blue_mean	0.043986781	30.24943089	V41	0.041655623	26.4978915
13jul08225023-m1bs-500066452030_03_p006	Blue_mean	0.043986781	30.24943089	V42	0.040382118	26.10620194
13jul08225023-m1bs-500066452030_03_p006	Blue_mean	0.043986781	30.24943089	V43	0.042631081	27.6185311
13jul08225023-m1bs-500066452030_03_p006	Blue_mean	0.043986781	30.24943089	V44	0.042580265	26.7260338
13jul08225023-m1bs-500066452030_03_p006	Blue_mean	0.043986781	30.24943089	V45	0.042763637	26.27850371
13jul08225023-m1bs-500066452030_03_p006	Blue_mean	0.043986781	30.24943089	V46	0.038974949	25.51326375
13jul08225023-m1bs-500066452030_03_p006	Blue_mean	0.043986781	30.24943089	V47	0.040021787	26.36013003
13jul08225023-m1bs-500066452030_03_p006	Blue_mean	0.043986781	30.24943089	V48	0.046262977	28.34646375
13jul08225023-m1bs-500066452030_03_p006	Blue_mean	0.043986781	30.24943089	V49	0.041839204	26.00014958
13jul08225023-m1bs-500066452030_03_p006	Blue_mean	0.043986781	30.24943089	V50	0.041714426	26.0541137
13jul08225023-m1bs-500066452030_03_p006	Blue_mean	0.043986781	30.24943089	V51	0.040159269	26.5861504
13jul08225023-m1bs-500066452030_03_p006	Blue_mean	0.043986781	30.24943089	V52	0.0430479	26.19271451
13jul08225023-m1bs-500066452030_03_p006	Blue_mean	0.043986781	30.24943089	V53	0.046480746	28.19590608
13jul08225023-m1bs-500066452030_03_p006	Blue_mean	0.043986781	30.24943089	V54	0.042097274	27.07084656
13jul08225023-m1bs-500066452030_03_p006	Blue_mean	0.043986781	30.24943089	V55	0.04168596	26.0893964
13jul08225023-m1bs-500066452030_03_p006	Blue_mean	0.043986781	30.24943089	V56	0.040328714	25.94014111
13jul08225023-m1bs-500066452030_03_p006	Blue_mean	0.043986781	30.24943089	V57	0.040975901	26.16908384
13jul08225023-m1bs-500066452030_03_p006	Blue_mean	0.043986781	30.24943089	V58	0.044706903	27.80197949
13jul08225023-m1bs-500066452030_03_p006	Blue_mean	0.043986781	30.24943089	V59	0.044280568	28.19818944
13jul08225023-m1bs-500066452030_03_p006	Blue_mean	0.043986781	30.24943089	V60	0.036945453	23.90288382
13jul08225023-m1bs-500066452030_03_p006	Blue_mean	0.043986781	30.24943089	V61	0.042870497	26.48554644
13jul08225023-m1bs-500066452030_03_p006	Blue_mean	0.043986781	30.24943089	V62	0.043803221	26.68233321
13jul08225023-m1bs-500066452030_03_p006	Blue_mean	0.043986781	30.24943089	V63	0.043188423	27.03671383
13jul08225023-m1bs-500066452030_03_p006	Blue_mean	0.043986781	30.24943089	V64	0.042244679	27.62230459
13jul08225023-m1bs-500066452030_03_p006	Blue_mean	0.043986781	30.24943089	V65	0.043273924	27.78609254
13jul08225023-m1bs-500066452030_03_p006	Blue_mean	0.043986781	30.24943089	V66	0.044985137	28.76165777
13jul08225023-m1bs-500066452030_03_p006	Blue_mean	0.043986781	30.24943089	V67	0.043287903	27.9253133
13jul08225023-m1bs-500066452030_03_p006	Blue_mean	0.043986781	30.24943089	V68	0.043556564	27.75465599
13jul08225023-m1bs-500066452030_03_p006	Blue_mean	0.043986781	30.24943089	V69	0.040151293	25.05732901
13jul08225023-m1bs-500066452030_03_p006	Blue_mean	0.043986781	30.24943089	V70	0.043379826	28.16948075
13jul08225023-m1bs-500066452030_03_p006	Blue_mean	0.043986781	30.24943089	V71	0.041438014	26.7770383
13jul08225023-m1bs-500066452030_03_p006	Blue_mean	0.043986781	30.24943089	V72	0.044210028	26.15920295
13jul08225023-m1bs-500066452030_03_p006	Blue_mean	0.043986781	30.24943089	V73	0.045501904	28.35788403
13jul08225023-m1bs-500066452030_03_p006	Blue_mean	0.043986781	30.24943089	V74	0.044074203	27.98138266
13jul08225023-m1bs-500066452030_03_p006	Blue_mean	0.043986781	30.24943089	V75	0.040901831	25.84820725
13jul08225023-m1bs-500066452030_03_p006	Blue_mean	0.043986781	30.24943089	V76	0.045422927	26.99558965
13jul08225023-m1bs-500066452030_03_p006	Blue_mean	0.043986781	30.24943089	V77	0.044750776	27.72870833
13jul08225023-m1bs-500066452030_03_p006	Blue_mean	0.043986781	30.24943089	V78	0.045174037	27.03147126
13jul08225023-m1bs-500066452030_03_p006	Blue_mean	0.043986781	30.24943089	V79	0.041379385	26.95735996
13jul08225023-m1bs-500066452030_03_p006	Blue_mean	0.043986781	30.24943089	V80	0.042366055	28.27130599
13jul08225023-m1bs-500066452030_03_p006	Blue_mean	0.043986781	30.24943089	V81	0.043203987	26.74586937
13jul08225023-m1bs-500066452030_03_p006	Blue_mean	0.043986781	30.24943089	V82	0.044071916	26.83809074
13jul08225023-m1bs-500066452030_03_p006	Blue_mean	0.043986781	30.24943089	V83	0.04213207	26.10684028
13jul08225023-m1bs-500066452030_03_p006	Blue_mean	0.043986781	30.24943089	V84	0.039955811	26.44064315
13jul08225023-m1bs-500066452030_03_p006	Blue_mean	0.043986781	30.24943089	V85	0.044476648	27.43385442
13jul08225023-m1bs-500066452030_03_p006	Blue_mean	0.043986781	30.24943089	V86	0.041144874	25.74348434
13jul08225023-m1bs-500066452030_03_p006	Blue_mean	0.043986781	30.24943089	V87	0.041232096	26.73866846
13jul08225023-m1bs-500066452030_03_p006	Blue_mean	0.043986781	30.24943089	V88	0.042955032	27.47497394
13jul08225023-m1bs-500066452030_03_p006	Blue_mean	0.043986781	30.24943089	V89	0.045453391	27.36814067
13jul08225023-m1bs-500066452030_03_p006	Blue_mean	0.043986781	30.24943089	V90	0.03847919	25.7458456
13jul08225023-m1bs-500066452030_03_p006	Blue_mean	0.043986781	30.24943089	V91	0.043176066	26.03334795
13jul08225023-m1bs-500066452030_03_p006	Blue_mean	0.043986781	30.24943089	V92	0.043844672	27.6165224
13jul08225023-m1bs-500066452030_03_p006	Blue_mean	0.043986781	30.24943089	V93	0.044491926	27.47818991
13jul08225023-m1bs-500066452030_03_p006	Blue_mean	0.043986781	30.24943089	V94	0.044553193	27.11755879
13jul08225023-m1bs-500066452030_03_p006	Blue_mean	0.043986781	30.24943089	V95	0.042523152	27.25508302
13jul08225023-m1bs-500066452030_03_p006	Blue_mean	0.043986781	30.24943089	V96	0.042831012	27.6497532
13jul08225023-m1bs-500066452030_03_p006	Blue_mean	0.043986781	30.24943089	V97	0.04426213	26.27869573
13jul08225023-m1bs-500066452030_03_p006	Blue_mean	0.043986781	30.24943089	V98	0.04212896	25.39763026
13jul08225023-m1bs-500066452030_03_p006	Blue_mean	0.043986781	30.24943089	V99	0.043443451	27.45245455
13jul08225023-m1bs-500066452030_03_p006	Blue_mean	0.043986781	30.24943089	V100	0.038070437	25.63231802
13jul08225023-m1bs-500066452030_03_p006	Green_mean	0.039775966	28.49237805	V1	0.040443394	26.5150685
13jul08225023-m1bs-500066452030_03_p006	Green_mean	0.039775966	28.49237805	V2	0.039955149	26.83326788
13jul08225023-m1bs-500066452030_03_p006	Green_mean	0.039775966	28.49237805	V3	0.038882342	26.53252661
13jul08225023-m1bs-500066452030_03_p006	Green_mean	0.039775966	28.49237805	V4	0.041015739	27.07660474
13jul08225023-m1bs-500066452030_03_p006	Green_mean	0.039775966	28.49237805	V5	0.038272935	25.72687728
13jul08225023-m1bs-500066452030_03_p006	Green_mean	0.039775966	28.49237805	V6	0.039334444	26.75643006
13jul08225023-m1bs-500066452030_03_p006	Green_mean	0.039775966	28.49237805	V7	0.041589282	27.62118748
13jul08225023-m1bs-500066452030_03_p006	Green_mean	0.039775966	28.49237805	V8	0.037281813	25.0579536
13jul08225023-m1bs-500066452030_03_p006	Green_mean	0.039775966	28.49237805	V9	0.039318279	26.80599994
13jul08225023-m1bs-500066452030_03_p006	Green_mean	0.039775966	28.49237805	V10	0.040720935	26.98619003
13jul08225023-m1bs-500066452030_03_p006	Green_mean	0.039775966	28.49237805	V11	0.037579075	25.57337936
13jul08225023-m1bs-500066452030_03_p006	Green_mean	0.039775966	28.49237805	V12	0.037377028	24.73433911
13jul08225023-m1bs-500066452030_03_p006	Green_mean	0.039775966	28.49237805	V13	0.040311415	26.75953005
13jul08225023-m1bs-500066452030_03_p006	Green_mean	0.039775966	28.49237805	V14	0.039554935	26.49776388
13jul08225023-m1bs-500066452030_03_p006	Green_mean	0.039775966	28.49237805	V15	0.036995599	25.29392225
13jul08225023-m1bs-500066452030_03_p006	Green_mean	0.039775966	28.49237805	V16	0.038285325	25.66810812
13jul08225023-m1bs-500066452030_03_p006	Green_mean	0.039775966	28.49237805	V17	0.03814793	25.31244802
13jul08225023-m1bs-500066452030_03_p006	Green_mean	0.039775966	28.49237805	V18	0.039817513	26.17754337
13jul08225023-m1bs-500066452030_03_p006	Green_mean	0.039775966	28.49237805	V19	0.039902335	27.00350301
13jul08225023-m1bs-500066452030_03_p006	Green_mean	0.039775966	28.49237805	V20	0.038296757	25.5024947
13jul08225023-m1bs-500066452030_03_p006	Green_mean	0.039775966	28.49237805	V21	0.037286541	25.67999336
13jul08225023-m1bs-500066452030_03_p006	Green_mean	0.039775966	28.49237805	V22	0.037993901	25.86703406
13jul08225023-m1bs-500066452030_03_p006	Green_mean	0.039775966	28.49237805	V23	0.040506161	26.67406949
13jul08225023-m1bs-500066452030_03_p006	Green_mean	0.039775966	28.49237805	V24	0.043764881	27.40860728
13jul08225023-m1bs-500066452030_03_p006	Green_mean	0.039775966	28.49237805	V25	0.036667274	25.4785742
13jul08225023-m1bs-500066452030_03_p006	Green_mean	0.039775966	28.49237805	V26	0.038947093	25.3690501
13jul08225023-m1bs-500066452030_03_p006	Green_mean	0.039775966	28.49237805	V27	0.038465851	25.45038292
13jul08225023-m1bs-500066452030_03_p006	Green_mean	0.039775966	28.49237805	V28	0.037564861	25.27027717
13jul08225023-m1bs-500066452030_03_p006	Green_mean	0.039775966	28.49237805	V29	0.039085012	25.82105696
13jul08225023-m1bs-500066452030_03_p006	Green_mean	0.039775966	28.49237805	V30	0.035071919	23.84296114
13jul08225023-m1bs-500066452030_03_p006	Green_mean	0.039775966	28.49237805	V31	0.039270022	25.88675576
13jul08225023-m1bs-500066452030_03_p006	Green_mean	0.039775966	28.49237805	V32	0.038287458	26.27396567
13jul08225023-m1bs-500066452030_03_p006	Green_mean	0.039775966	28.49237805	V33	0.037183268	25.10640351
13jul08225023-m1bs-500066452030_03_p006	Green_mean	0.039775966	28.49237805	V34	0.03749216	25.36466795
13jul08225023-m1bs-500066452030_03_p006	Green_mean	0.039775966	28.49237805	V35	0.039205969	25.95535735
13jul08225023-m1bs-500066452030_03_p006	Green_mean	0.039775966	28.49237805	V36	0.037798788	25.08664184
13jul08225023-m1bs-500066452030_03_p006	Green_mean	0.039775966	28.49237805	V37	0.038920015	25.77417088
13jul08225023-m1bs-500066452030_03_p006	Green_mean	0.039775966	28.49237805	V38	0.040470713	27.27358918
13jul08225023-m1bs-500066452030_03_p006	Green_mean	0.039775966	28.49237805	V39	0.038893777	24.95142035
13jul08225023-m1bs-500066452030_03_p006	Green_mean	0.039775966	28.49237805	V40	0.038160055	25.17548155
13jul08225023-m1bs-500066452030_03_p006	Green_mean	0.039775966	28.49237805	V41	0.038789589	25.870331
13jul08225023-m1bs-500066452030_03_p006	Green_mean	0.039775966	28.49237805	V42	0.041304124	27.39032336
13jul08225023-m1bs-500066452030_03_p006	Green_mean	0.039775966	28.49237805	V43	0.039325258	25.63349645
13jul08225023-m1bs-500066452030_03_p006	Green_mean	0.039775966	28.49237805	V44	0.041273361	27.20327367
13jul08225023-m1bs-500066452030_03_p006	Green_mean	0.039775966	28.49237805	V45	0.03887813	26.47221322
13jul08225023-m1bs-500066452030_03_p006	Green_mean	0.039775966	28.49237805	V46	0.036736876	24.72523135
13jul08225023-m1bs-500066452030_03_p006	Green_mean	0.039775966	28.49237805	V47	0.03894323	26.25008442
13jul08225023-m1bs-500066452030_03_p006	Green_mean	0.039775966	28.49237805	V48	0.038737904	25.82059469
13jul08225023-m1bs-500066452030_03_p006	Green_mean	0.039775966	28.49237805	V49	0.041237903	26.93269671
13jul08225023-m1bs-500066452030_03_p006	Green_mean	0.039775966	28.49237805	V50	0.037553513	25.73018245
13jul08225023-m1bs-500066452030_03_p006	Green_mean	0.039775966	28.49237805	V51	0.03952524	26.2618937
13jul08225023-m1bs-500066452030_03_p006	Green_mean	0.039775966	28.49237805	V52	0.037535269	26.30050053
13jul08225023-m1bs-500066452030_03_p006	Green_mean	0.039775966	28.49237805	V53	0.038577798	26.19945534
13jul08225023-m1bs-500066452030_03_p006	Green_mean	0.039775966	28.49237805	V54	0.037771596	25.79037436
13jul08225023-m1bs-500066452030_03_p006	Green_mean	0.039775966	28.49237805	V55	0.039567504	26.7770889
13jul08225023-m1bs-500066452030_03_p006	Green_mean	0.039775966	28.49237805	V56	0.043276177	27.94375649
13jul08225023-m1bs-500066452030_03_p006	Green_mean	0.039775966	28.49237805	V57	0.036768776	25.91261165
13jul08225023-m1bs-500066452030_03_p006	Green_mean	0.039775966	28.49237805	V58	0.039091842	26.10388823
13jul08225023-m1bs-500066452030_03_p006	Green_mean	0.039775966	28.49237805	V59	0.035585968	24.30307443
13jul08225023-m1bs-500066452030_03_p006	Green_mean	0.039775966	28.49237805	V60	0.039866053	26.74632171
13jul08225023-m1bs-500066452030_03_p006	Green_mean	0.039775966	28.49237805	V61	0.041825112	27.276074
13jul08225023-m1bs-500066452030_03_p006	Green_mean	0.039775966	28.49237805	V62	0.042806935	26.50776522
13jul08225023-m1bs-500066452030_03_p006	Green_mean	0.039775966	28.49237805	V63	0.03642989	24.64336461
13jul08225023-m1bs-500066452030_03_p006	Green_mean	0.039775966	28.49237805	V64	0.036913034	26.00778285
13jul08225023-m1bs-500066452030_03_p006	Green_mean	0.039775966	28.49237805	V65	0.035916777	24.50169363
13jul08225023-m1bs-500066452030_03_p006	Green_mean	0.039775966	28.49237805	V66	0.039618108	26.19996625
13jul08225023-m1bs-500066452030_03_p006	Green_mean	0.039775966	28.49237805	V67	0.041792385	26.8377668
13jul08225023-m1bs-500066452030_03_p006	Green_mean	0.039775966	28.49237805	V68	0.04078768	26.18865523
13jul08225023-m1bs-500066452030_03_p006	Green_mean	0.039775966	28.49237805	V69	0.040424413	25.87759556
13jul08225023-m1bs-500066452030_03_p006	Green_mean	0.039775966	28.49237805	V70	0.03633435	25.04769267
13jul08225023-m1bs-500066452030_03_p006	Green_mean	0.039775966	28.49237805	V71	0.038007405	25.77055822
13jul08225023-m1bs-500066452030_03_p006	Green_mean	0.039775966	28.49237805	V72	0.037989785	25.79550478
13jul08225023-m1bs-500066452030_03_p006	Green_mean	0.039775966	28.49237805	V73	0.039583541	26.68419896
13jul08225023-m1bs-500066452030_03_p006	Green_mean	0.039775966	28.49237805	V74	0.036731001	24.5543692
13jul08225023-m1bs-500066452030_03_p006	Green_mean	0.039775966	28.49237805	V75	0.036998294	26.14075572
13jul08225023-m1bs-500066452030_03_p006	Green_mean	0.039775966	28.49237805	V76	0.039803838	25.57261185
13jul08225023-m1bs-500066452030_03_p006	Green_mean	0.039775966	28.49237805	V77	0.038433358	26.60748474
13jul08225023-m1bs-500066452030_03_p006	Green_mean	0.039775966	28.49237805	V78	0.037255324	26.45226572
13jul08225023-m1bs-500066452030_03_p006	Green_mean	0.039775966	28.49237805	V79	0.037847214	26.14549446
13jul08225023-m1bs-500066452030_03_p006	Green_mean	0.039775966	28.49237805	V80	0.040284418	26.75125879
13jul08225023-m1bs-500066452030_03_p006	Green_mean	0.039775966	28.49237805	V81	0.038617354	25.44037848
13jul08225023-m1bs-500066452030_03_p006	Green_mean	0.039775966	28.49237805	V82	0.041433692	26.77014525
13jul08225023-m1bs-500066452030_03_p006	Green_mean	0.039775966	28.49237805	V83	0.039469676	25.74586018
13jul08225023-m1bs-500066452030_03_p006	Green_mean	0.039775966	28.49237805	V84	0.037179348	24.95313593
13jul08225023-m1bs-500066452030_03_p006	Green_mean	0.039775966	28.49237805	V85	0.040489233	26.30290135
13jul08225023-m1bs-500066452030_03_p006	Green_mean	0.039775966	28.49237805	V86	0.037755104	25.81604879
13jul08225023-m1bs-500066452030_03_p006	Green_mean	0.039775966	28.49237805	V87	0.03853524	25.49778016
13jul08225023-m1bs-500066452030_03_p006	Green_mean	0.039775966	28.49237805	V88	0.041861166	26.9525523
13jul08225023-m1bs-500066452030_03_p006	Green_mean	0.039775966	28.49237805	V89	0.041276327	27.57938283
13jul08225023-m1bs-500066452030_03_p006	Green_mean	0.039775966	28.49237805	V90	0.039990116	26.76558409
13jul08225023-m1bs-500066452030_03_p006	Green_mean	0.039775966	28.49237805	V91	0.039902858	25.93609186
13jul08225023-m1bs-500066452030_03_p006	Green_mean	0.039775966	28.49237805	V92	0.039686728	25.86138343
13jul08225023-m1bs-500066452030_03_p006	Green_mean	0.039775966	28.49237805	V93	0.041040201	27.8931302
13jul08225023-m1bs-500066452030_03_p006	Green_mean	0.039775966	28.49237805	V94	0.040441309	25.89263283
13jul08225023-m1bs-500066452030_03_p006	Green_mean	0.039775966	28.49237805	V95	0.037891635	25.56988197
13jul08225023-m1bs-500066452030_03_p006	Green_mean	0.039775966	28.49237805	V96	0.039424553	26.5381252
13jul08225023-m1bs-500066452030_03_p006	Green_mean	0.039775966	28.49237805	V97	0.041506873	26.53699068
13jul08225023-m1bs-500066452030_03_p006	Green_mean	0.039775966	28.49237805	V98	0.039071651	26.04550245
13jul08225023-m1bs-500066452030_03_p006	Green_mean	0.039775966	28.49237805	V99	0.040185625	26.64538843
13jul08225023-m1bs-500066452030_03_p006	Green_mean	0.039775966	28.49237805	V100	0.038518095	25.67230311
13jul08225023-m1bs-500066452030_03_p006	Yellow_mean	0.034991109	25.97595708	V1	0.035782778	23.98303994
13jul08225023-m1bs-500066452030_03_p006	Yellow_mean	0.034991109	25.97595708	V2	0.036993048	24.77437806
13jul08225023-m1bs-500066452030_03_p006	Yellow_mean	0.034991109	25.97595708	V3	0.035039926	24.54512835
13jul08225023-m1bs-500066452030_03_p006	Yellow_mean	0.034991109	25.97595708	V4	0.034738544	24.09863391
13jul08225023-m1bs-500066452030_03_p006	Yellow_mean	0.034991109	25.97595708	V5	0.034360639	24.01950051
13jul08225023-m1bs-500066452030_03_p006	Yellow_mean	0.034991109	25.97595708	V6	0.039921716	26.14817445
13jul08225023-m1bs-500066452030_03_p006	Yellow_mean	0.034991109	25.97595708	V7	0.037122616	25.6681867
13jul08225023-m1bs-500066452030_03_p006	Yellow_mean	0.034991109	25.97595708	V8	0.037987441	25.93523956
13jul08225023-m1bs-500066452030_03_p006	Yellow_mean	0.034991109	25.97595708	V9	0.034441389	24.28431083
13jul08225023-m1bs-500066452030_03_p006	Yellow_mean	0.034991109	25.97595708	V10	0.034688931	23.85061195
13jul08225023-m1bs-500066452030_03_p006	Yellow_mean	0.034991109	25.97595708	V11	0.039102793	26.94335583
13jul08225023-m1bs-500066452030_03_p006	Yellow_mean	0.034991109	25.97595708	V12	0.035994357	24.77777147
13jul08225023-m1bs-500066452030_03_p006	Yellow_mean	0.034991109	25.97595708	V13	0.036920526	25.14762628
13jul08225023-m1bs-500066452030_03_p006	Yellow_mean	0.034991109	25.97595708	V14	0.035934022	25.35950043
13jul08225023-m1bs-500066452030_03_p006	Yellow_mean	0.034991109	25.97595708	V15	0.035828754	24.01923178
13jul08225023-m1bs-500066452030_03_p006	Yellow_mean	0.034991109	25.97595708	V16	0.035032127	24.13100315
13jul08225023-m1bs-500066452030_03_p006	Yellow_mean	0.034991109	25.97595708	V17	0.038469327	25.34524703
13jul08225023-m1bs-500066452030_03_p006	Yellow_mean	0.034991109	25.97595708	V18	0.037980786	25.92932971
13jul08225023-m1bs-500066452030_03_p006	Yellow_mean	0.034991109	25.97595708	V19	0.031762377	22.75476019
13jul08225023-m1bs-500066452030_03_p006	Yellow_mean	0.034991109	25.97595708	V20	0.038199322	26.61580761
13jul08225023-m1bs-500066452030_03_p006	Yellow_mean	0.034991109	25.97595708	V21	0.038365386	26.08719877
13jul08225023-m1bs-500066452030_03_p006	Yellow_mean	0.034991109	25.97595708	V22	0.036491602	24.2723917
13jul08225023-m1bs-500066452030_03_p006	Yellow_mean	0.034991109	25.97595708	V23	0.036803175	24.24828432
13jul08225023-m1bs-500066452030_03_p006	Yellow_mean	0.034991109	25.97595708	V24	0.037852523	25.10669433
13jul08225023-m1bs-500066452030_03_p006	Yellow_mean	0.034991109	25.97595708	V25	0.035336202	24.17585316
13jul08225023-m1bs-500066452030_03_p006	Yellow_mean	0.034991109	25.97595708	V26	0.036644711	25.47383731
13jul08225023-m1bs-500066452030_03_p006	Yellow_mean	0.034991109	25.97595708	V27	0.034740877	24.6713448
13jul08225023-m1bs-500066452030_03_p006	Yellow_mean	0.034991109	25.97595708	V28	0.035910717	24.7183114
13jul08225023-m1bs-500066452030_03_p006	Yellow_mean	0.034991109	25.97595708	V29	0.040048552	26.55186641
13jul08225023-m1bs-500066452030_03_p006	Yellow_mean	0.034991109	25.97595708	V30	0.034113596	23.3119605
13jul08225023-m1bs-500066452030_03_p006	Yellow_mean	0.034991109	25.97595708	V31	0.033604976	23.00502338
13jul08225023-m1bs-500066452030_03_p006	Yellow_mean	0.034991109	25.97595708	V32	0.035404512	24.56759356
13jul08225023-m1bs-500066452030_03_p006	Yellow_mean	0.034991109	25.97595708	V33	0.035794909	25.01653105
13jul08225023-m1bs-500066452030_03_p006	Yellow_mean	0.034991109	25.97595708	V34	0.034004401	24.46390208
13jul08225023-m1bs-500066452030_03_p006	Yellow_mean	0.034991109	25.97595708	V35	0.035078704	23.93155586
13jul08225023-m1bs-500066452030_03_p006	Yellow_mean	0.034991109	25.97595708	V36	0.037593602	24.85302605
13jul08225023-m1bs-500066452030_03_p006	Yellow_mean	0.034991109	25.97595708	V37	0.037955494	25.31547163
13jul08225023-m1bs-500066452030_03_p006	Yellow_mean	0.034991109	25.97595708	V38	0.035058498	24.40839232
13jul08225023-m1bs-500066452030_03_p006	Yellow_mean	0.034991109	25.97595708	V39	0.034910846	24.16153192
13jul08225023-m1bs-500066452030_03_p006	Yellow_mean	0.034991109	25.97595708	V40	0.034126039	24.22610116
13jul08225023-m1bs-500066452030_03_p006	Yellow_mean	0.034991109	25.97595708	V41	0.034328228	23.96352911
13jul08225023-m1bs-500066452030_03_p006	Yellow_mean	0.034991109	25.97595708	V42	0.036956177	26.34756185
13jul08225023-m1bs-500066452030_03_p006	Yellow_mean	0.034991109	25.97595708	V43	0.037888319	26.07387582
13jul08225023-m1bs-500066452030_03_p006	Yellow_mean	0.034991109	25.97595708	V44	0.037828869	25.18324418
13jul08225023-m1bs-500066452030_03_p006	Yellow_mean	0.034991109	25.97595708	V45	0.036293179	24.1849198
13jul08225023-m1bs-500066452030_03_p006	Yellow_mean	0.034991109	25.97595708	V46	0.036176141	25.08456507
13jul08225023-m1bs-500066452030_03_p006	Yellow_mean	0.034991109	25.97595708	V47	0.03375515	24.4866209
13jul08225023-m1bs-500066452030_03_p006	Yellow_mean	0.034991109	25.97595708	V48	0.037524186	24.46758249
13jul08225023-m1bs-500066452030_03_p006	Yellow_mean	0.034991109	25.97595708	V49	0.03489629	24.32506956
13jul08225023-m1bs-500066452030_03_p006	Yellow_mean	0.034991109	25.97595708	V50	0.035952251	24.37013126
13jul08225023-m1bs-500066452030_03_p006	Yellow_mean	0.034991109	25.97595708	V51	0.035512272	25.08618545
13jul08225023-m1bs-500066452030_03_p006	Yellow_mean	0.034991109	25.97595708	V52	0.037933046	25.7666863
13jul08225023-m1bs-500066452030_03_p006	Yellow_mean	0.034991109	25.97595708	V53	0.034905749	23.84993355
13jul08225023-m1bs-500066452030_03_p006	Yellow_mean	0.034991109	25.97595708	V54	0.034633361	23.97737246
13jul08225023-m1bs-500066452030_03_p006	Yellow_mean	0.034991109	25.97595708	V55	0.036438296	23.92840898
13jul08225023-m1bs-500066452030_03_p006	Yellow_mean	0.034991109	25.97595708	V56	0.037716921	25.63758439
13jul08225023-m1bs-500066452030_03_p006	Yellow_mean	0.034991109	25.97595708	V57	0.037911612	25.82341572
13jul08225023-m1bs-500066452030_03_p006	Yellow_mean	0.034991109	25.97595708	V58	0.03838481	25.34960276
13jul08225023-m1bs-500066452030_03_p006	Yellow_mean	0.034991109	25.97595708	V59	0.034847441	25.17074015
13jul08225023-m1bs-500066452030_03_p006	Yellow_mean	0.034991109	25.97595708	V60	0.038928142	25.42229291
13jul08225023-m1bs-500066452030_03_p006	Yellow_mean	0.034991109	25.97595708	V61	0.03502774	23.26571133
13jul08225023-m1bs-500066452030_03_p006	Yellow_mean	0.034991109	25.97595708	V62	0.036613497	24.90592026
13jul08225023-m1bs-500066452030_03_p006	Yellow_mean	0.034991109	25.97595708	V63	0.040139926	27.01536758
13jul08225023-m1bs-500066452030_03_p006	Yellow_mean	0.034991109	25.97595708	V64	0.036183836	25.28502896
13jul08225023-m1bs-500066452030_03_p006	Yellow_mean	0.034991109	25.97595708	V65	0.037522463	25.3702553
13jul08225023-m1bs-500066452030_03_p006	Yellow_mean	0.034991109	25.97595708	V66	0.031751462	22.71996393
13jul08225023-m1bs-500066452030_03_p006	Yellow_mean	0.034991109	25.97595708	V67	0.03457851	23.69530727
13jul08225023-m1bs-500066452030_03_p006	Yellow_mean	0.034991109	25.97595708	V68	0.033410485	22.97524757
13jul08225023-m1bs-500066452030_03_p006	Yellow_mean	0.034991109	25.97595708	V69	0.038438748	25.72613902
13jul08225023-m1bs-500066452030_03_p006	Yellow_mean	0.034991109	25.97595708	V70	0.035484854	24.53476643
13jul08225023-m1bs-500066452030_03_p006	Yellow_mean	0.034991109	25.97595708	V71	0.036208524	24.09377637
13jul08225023-m1bs-500066452030_03_p006	Yellow_mean	0.034991109	25.97595708	V72	0.036808853	25.28134184
13jul08225023-m1bs-500066452030_03_p006	Yellow_mean	0.034991109	25.97595708	V73	0.035040085	24.5692216
13jul08225023-m1bs-500066452030_03_p006	Yellow_mean	0.034991109	25.97595708	V74	0.039285471	26.44979987
13jul08225023-m1bs-500066452030_03_p006	Yellow_mean	0.034991109	25.97595708	V75	0.03291365	22.17195801
13jul08225023-m1bs-500066452030_03_p006	Yellow_mean	0.034991109	25.97595708	V76	0.036593663	24.20154222
13jul08225023-m1bs-500066452030_03_p006	Yellow_mean	0.034991109	25.97595708	V77	0.034573777	23.70807786
13jul08225023-m1bs-500066452030_03_p006	Yellow_mean	0.034991109	25.97595708	V78	0.033544573	23.74618619
13jul08225023-m1bs-500066452030_03_p006	Yellow_mean	0.034991109	25.97595708	V79	0.038888379	24.7451849
13jul08225023-m1bs-500066452030_03_p006	Yellow_mean	0.034991109	25.97595708	V80	0.034568166	24.88931861
13jul08225023-m1bs-500066452030_03_p006	Yellow_mean	0.034991109	25.97595708	V81	0.037412103	24.49130196
13jul08225023-m1bs-500066452030_03_p006	Yellow_mean	0.034991109	25.97595708	V82	0.037783147	25.45828446
13jul08225023-m1bs-500066452030_03_p006	Yellow_mean	0.034991109	25.97595708	V83	0.036739359	25.57028808
13jul08225023-m1bs-500066452030_03_p006	Yellow_mean	0.034991109	25.97595708	V84	0.034816787	24.50641456
13jul08225023-m1bs-500066452030_03_p006	Yellow_mean	0.034991109	25.97595708	V85	0.036289894	25.06878091
13jul08225023-m1bs-500066452030_03_p006	Yellow_mean	0.034991109	25.97595708	V86	0.038955227	25.17451387
13jul08225023-m1bs-500066452030_03_p006	Yellow_mean	0.034991109	25.97595708	V87	0.036373577	24.96936017
13jul08225023-m1bs-500066452030_03_p006	Yellow_mean	0.034991109	25.97595708	V88	0.036067118	24.93418767
13jul08225023-m1bs-500066452030_03_p006	Yellow_mean	0.034991109	25.97595708	V89	0.035988891	24.55223317
13jul08225023-m1bs-500066452030_03_p006	Yellow_mean	0.034991109	25.97595708	V90	0.03890328	27.0810405
13jul08225023-m1bs-500066452030_03_p006	Yellow_mean	0.034991109	25.97595708	V91	0.032021239	22.76136906
13jul08225023-m1bs-500066452030_03_p006	Yellow_mean	0.034991109	25.97595708	V92	0.038296871	25.73346135
13jul08225023-m1bs-500066452030_03_p006	Yellow_mean	0.034991109	25.97595708	V93	0.037927374	25.67062832
13jul08225023-m1bs-500066452030_03_p006	Yellow_mean	0.034991109	25.97595708	V94	0.033514568	23.39511413
13jul08225023-m1bs-500066452030_03_p006	Yellow_mean	0.034991109	25.97595708	V95	0.035333193	24.11126631
13jul08225023-m1bs-500066452030_03_p006	Yellow_mean	0.034991109	25.97595708	V96	0.035282104	24.79066101
13jul08225023-m1bs-500066452030_03_p006	Yellow_mean	0.034991109	25.97595708	V97	0.034946779	24.33358847
13jul08225023-m1bs-500066452030_03_p006	Yellow_mean	0.034991109	25.97595708	V98	0.032199816	22.62304392
13jul08225023-m1bs-500066452030_03_p006	Yellow_mean	0.034991109	25.97595708	V99	0.038908751	26.29301099
13jul08225023-m1bs-500066452030_03_p006	Yellow_mean	0.034991109	25.97595708	V100	0.038421253	25.94906407
13jul08225023-m1bs-500066452030_03_p006	Red_mean	0.04102996	30.32088781	V1	0.042526782	28.19205309
13jul08225023-m1bs-500066452030_03_p006	Red_mean	0.04102996	30.32088781	V2	0.044240362	28.30344351
13jul08225023-m1bs-500066452030_03_p006	Red_mean	0.04102996	30.32088781	V3	0.042825126	28.06298046
13jul08225023-m1bs-500066452030_03_p006	Red_mean	0.04102996	30.32088781	V4	0.039061201	26.51533739
13jul08225023-m1bs-500066452030_03_p006	Red_mean	0.04102996	30.32088781	V5	0.041949163	27.77932345
13jul08225023-m1bs-500066452030_03_p006	Red_mean	0.04102996	30.32088781	V6	0.039620037	26.6200344
13jul08225023-m1bs-500066452030_03_p006	Red_mean	0.04102996	30.32088781	V7	0.039047483	26.60644073
13jul08225023-m1bs-500066452030_03_p006	Red_mean	0.04102996	30.32088781	V8	0.040149945	26.32220579
13jul08225023-m1bs-500066452030_03_p006	Red_mean	0.04102996	30.32088781	V9	0.041118152	27.71919009
13jul08225023-m1bs-500066452030_03_p006	Red_mean	0.04102996	30.32088781	V10	0.03791591	26.80415572
13jul08225023-m1bs-500066452030_03_p006	Red_mean	0.04102996	30.32088781	V11	0.041246807	27.73743875
13jul08225023-m1bs-500066452030_03_p006	Red_mean	0.04102996	30.32088781	V12	0.045035972	29.79294068
13jul08225023-m1bs-500066452030_03_p006	Red_mean	0.04102996	30.32088781	V13	0.041737531	27.3941674
13jul08225023-m1bs-500066452030_03_p006	Red_mean	0.04102996	30.32088781	V14	0.035708104	23.64668123
13jul08225023-m1bs-500066452030_03_p006	Red_mean	0.04102996	30.32088781	V15	0.041785783	25.94525982
13jul08225023-m1bs-500066452030_03_p006	Red_mean	0.04102996	30.32088781	V16	0.039183741	25.91662556
13jul08225023-m1bs-500066452030_03_p006	Red_mean	0.04102996	30.32088781	V17	0.041640047	27.35761592
13jul08225023-m1bs-500066452030_03_p006	Red_mean	0.04102996	30.32088781	V18	0.04088311	27.02345609
13jul08225023-m1bs-500066452030_03_p006	Red_mean	0.04102996	30.32088781	V19	0.043146585	27.71821657
13jul08225023-m1bs-500066452030_03_p006	Red_mean	0.04102996	30.32088781	V20	0.044774498	28.84550182
13jul08225023-m1bs-500066452030_03_p006	Red_mean	0.04102996	30.32088781	V21	0.042442571	29.21217725
13jul08225023-m1bs-500066452030_03_p006	Red_mean	0.04102996	30.32088781	V22	0.04367871	28.69932614
13jul08225023-m1bs-500066452030_03_p006	Red_mean	0.04102996	30.32088781	V23	0.042431032	27.89201413
13jul08225023-m1bs-500066452030_03_p006	Red_mean	0.04102996	30.32088781	V24	0.036464941	25.87349614
13jul08225023-m1bs-500066452030_03_p006	Red_mean	0.04102996	30.32088781	V25	0.040159404	27.30510997
13jul08225023-m1bs-500066452030_03_p006	Red_mean	0.04102996	30.32088781	V26	0.041475307	27.63799687
13jul08225023-m1bs-500066452030_03_p006	Red_mean	0.04102996	30.32088781	V27	0.039743077	27.06606544
13jul08225023-m1bs-500066452030_03_p006	Red_mean	0.04102996	30.32088781	V28	0.041009223	26.65689742
13jul08225023-m1bs-500066452030_03_p006	Red_mean	0.04102996	30.32088781	V29	0.043122383	28.50494068
13jul08225023-m1bs-500066452030_03_p006	Red_mean	0.04102996	30.32088781	V30	0.039884814	26.89596568
13jul08225023-m1bs-500066452030_03_p006	Red_mean	0.04102996	30.32088781	V31	0.042280274	26.86333886
13jul08225023-m1bs-500066452030_03_p006	Red_mean	0.04102996	30.32088781	V32	0.040462086	27.48656291
13jul08225023-m1bs-500066452030_03_p006	Red_mean	0.04102996	30.32088781	V33	0.037888616	26.07354045
13jul08225023-m1bs-500066452030_03_p006	Red_mean	0.04102996	30.32088781	V34	0.035217782	25.07695467
13jul08225023-m1bs-500066452030_03_p006	Red_mean	0.04102996	30.32088781	V35	0.041735608	26.26237374
13jul08225023-m1bs-500066452030_03_p006	Red_mean	0.04102996	30.32088781	V36	0.044037462	28.43351723
13jul08225023-m1bs-500066452030_03_p006	Red_mean	0.04102996	30.32088781	V37	0.041533185	27.53803859
13jul08225023-m1bs-500066452030_03_p006	Red_mean	0.04102996	30.32088781	V38	0.038666094	26.44983966
13jul08225023-m1bs-500066452030_03_p006	Red_mean	0.04102996	30.32088781	V39	0.040228529	26.97122378
13jul08225023-m1bs-500066452030_03_p006	Red_mean	0.04102996	30.32088781	V40	0.03580074	25.5654547
13jul08225023-m1bs-500066452030_03_p006	Red_mean	0.04102996	30.32088781	V41	0.041982768	28.62770785
13jul08225023-m1bs-500066452030_03_p006	Red_mean	0.04102996	30.32088781	V42	0.040255523	26.58469009
13jul08225023-m1bs-500066452030_03_p006	Red_mean	0.04102996	30.32088781	V43	0.04223487	27.66416178
13jul08225023-m1bs-500066452030_03_p006	Red_mean	0.04102996	30.32088781	V44	0.039760143	27.94891122
13jul08225023-m1bs-500066452030_03_p006	Red_mean	0.04102996	30.32088781	V45	0.043726141	28.00538591
13jul08225023-m1bs-500066452030_03_p006	Red_mean	0.04102996	30.32088781	V46	0.040559905	27.16469122
13jul08225023-m1bs-500066452030_03_p006	Red_mean	0.04102996	30.32088781	V47	0.041015192	27.69502483
13jul08225023-m1bs-500066452030_03_p006	Red_mean	0.04102996	30.32088781	V48	0.044360444	28.98878569
13jul08225023-m1bs-500066452030_03_p006	Red_mean	0.04102996	30.32088781	V49	0.040219346	26.73894305
13jul08225023-m1bs-500066452030_03_p006	Red_mean	0.04102996	30.32088781	V50	0.037679727	25.86248209
13jul08225023-m1bs-500066452030_03_p006	Red_mean	0.04102996	30.32088781	V51	0.041376077	27.76693404
13jul08225023-m1bs-500066452030_03_p006	Red_mean	0.04102996	30.32088781	V52	0.042208084	28.93676408
13jul08225023-m1bs-500066452030_03_p006	Red_mean	0.04102996	30.32088781	V53	0.044457615	28.84873331
13jul08225023-m1bs-500066452030_03_p006	Red_mean	0.04102996	30.32088781	V54	0.042812081	28.49998346
13jul08225023-m1bs-500066452030_03_p006	Red_mean	0.04102996	30.32088781	V55	0.041400313	26.97170328
13jul08225023-m1bs-500066452030_03_p006	Red_mean	0.04102996	30.32088781	V56	0.042313046	27.51292601
13jul08225023-m1bs-500066452030_03_p006	Red_mean	0.04102996	30.32088781	V57	0.041228022	27.37987846
13jul08225023-m1bs-500066452030_03_p006	Red_mean	0.04102996	30.32088781	V58	0.04132392	26.37610347
13jul08225023-m1bs-500066452030_03_p006	Red_mean	0.04102996	30.32088781	V59	0.03985555	26.2830315
13jul08225023-m1bs-500066452030_03_p006	Red_mean	0.04102996	30.32088781	V60	0.040411577	26.91175433
13jul08225023-m1bs-500066452030_03_p006	Red_mean	0.04102996	30.32088781	V61	0.040785958	27.17524479
13jul08225023-m1bs-500066452030_03_p006	Red_mean	0.04102996	30.32088781	V62	0.041322966	27.19419184
13jul08225023-m1bs-500066452030_03_p006	Red_mean	0.04102996	30.32088781	V63	0.044002061	28.2555318
13jul08225023-m1bs-500066452030_03_p006	Red_mean	0.04102996	30.32088781	V64	0.042298791	27.59980013
13jul08225023-m1bs-500066452030_03_p006	Red_mean	0.04102996	30.32088781	V65	0.041010815	26.77752941
13jul08225023-m1bs-500066452030_03_p006	Red_mean	0.04102996	30.32088781	V66	0.039979961	26.55966053
13jul08225023-m1bs-500066452030_03_p006	Red_mean	0.04102996	30.32088781	V67	0.040530579	26.73655985
13jul08225023-m1bs-500066452030_03_p006	Red_mean	0.04102996	30.32088781	V68	0.03984507	26.58521444
13jul08225023-m1bs-500066452030_03_p006	Red_mean	0.04102996	30.32088781	V69	0.03859793	26.20311852
13jul08225023-m1bs-500066452030_03_p006	Red_mean	0.04102996	30.32088781	V70	0.040565292	27.19274442
13jul08225023-m1bs-500066452030_03_p006	Red_mean	0.04102996	30.32088781	V71	0.043153271	28.75568752
13jul08225023-m1bs-500066452030_03_p006	Red_mean	0.04102996	30.32088781	V72	0.039639105	26.3087134
13jul08225023-m1bs-500066452030_03_p006	Red_mean	0.04102996	30.32088781	V73	0.040761073	26.77965281
13jul08225023-m1bs-500066452030_03_p006	Red_mean	0.04102996	30.32088781	V74	0.041075707	27.59388109
13jul08225023-m1bs-500066452030_03_p006	Red_mean	0.04102996	30.32088781	V75	0.03873792	26.34211991
13jul08225023-m1bs-500066452030_03_p006	Red_mean	0.04102996	30.32088781	V76	0.042042847	26.72871187
13jul08225023-m1bs-500066452030_03_p006	Red_mean	0.04102996	30.32088781	V77	0.036426251	24.1083579
13jul08225023-m1bs-500066452030_03_p006	Red_mean	0.04102996	30.32088781	V78	0.038535906	26.24360869
13jul08225023-m1bs-500066452030_03_p006	Red_mean	0.04102996	30.32088781	V79	0.04374554	29.24107451
13jul08225023-m1bs-500066452030_03_p006	Red_mean	0.04102996	30.32088781	V80	0.037765782	25.35558953
13jul08225023-m1bs-500066452030_03_p006	Red_mean	0.04102996	30.32088781	V81	0.038907369	26.33775711
13jul08225023-m1bs-500066452030_03_p006	Red_mean	0.04102996	30.32088781	V82	0.040523984	27.22404311
13jul08225023-m1bs-500066452030_03_p006	Red_mean	0.04102996	30.32088781	V83	0.041206549	27.1745424
13jul08225023-m1bs-500066452030_03_p006	Red_mean	0.04102996	30.32088781	V84	0.043596436	28.5169023
13jul08225023-m1bs-500066452030_03_p006	Red_mean	0.04102996	30.32088781	V85	0.044532716	28.87569176
13jul08225023-m1bs-500066452030_03_p006	Red_mean	0.04102996	30.32088781	V86	0.0409004	26.77864495
13jul08225023-m1bs-500066452030_03_p006	Red_mean	0.04102996	30.32088781	V87	0.041280357	28.0324836
13jul08225023-m1bs-500066452030_03_p006	Red_mean	0.04102996	30.32088781	V88	0.036645783	25.4228754
13jul08225023-m1bs-500066452030_03_p006	Red_mean	0.04102996	30.32088781	V89	0.041679137	27.42951985
13jul08225023-m1bs-500066452030_03_p006	Red_mean	0.04102996	30.32088781	V90	0.044518911	28.94848332
13jul08225023-m1bs-500066452030_03_p006	Red_mean	0.04102996	30.32088781	V91	0.039541114	25.23957293
13jul08225023-m1bs-500066452030_03_p006	Red_mean	0.04102996	30.32088781	V92	0.040958817	27.16022448
13jul08225023-m1bs-500066452030_03_p006	Red_mean	0.04102996	30.32088781	V93	0.042232509	27.71590248
13jul08225023-m1bs-500066452030_03_p006	Red_mean	0.04102996	30.32088781	V94	0.042648117	28.08256402
13jul08225023-m1bs-500066452030_03_p006	Red_mean	0.04102996	30.32088781	V95	0.03713496	24.79558591
13jul08225023-m1bs-500066452030_03_p006	Red_mean	0.04102996	30.32088781	V96	0.03873688	26.38288447
13jul08225023-m1bs-500066452030_03_p006	Red_mean	0.04102996	30.32088781	V97	0.04378111	28.83866601
13jul08225023-m1bs-500066452030_03_p006	Red_mean	0.04102996	30.32088781	V98	0.038280478	25.78899844
13jul08225023-m1bs-500066452030_03_p006	Red_mean	0.04102996	30.32088781	V99	0.045554018	29.61971832
13jul08225023-m1bs-500066452030_03_p006	Red_mean	0.04102996	30.32088781	V100	0.042283452	27.6333157
13jul08225023-m1bs-500066452030_03_p006	Rededge_mean	0.040836416	28.67402324	V1	0.041135875	25.95050197
13jul08225023-m1bs-500066452030_03_p006	Rededge_mean	0.040836416	28.67402324	V2	0.035954371	24.11282795
13jul08225023-m1bs-500066452030_03_p006	Rededge_mean	0.040836416	28.67402324	V3	0.038657843	25.31493529
13jul08225023-m1bs-500066452030_03_p006	Rededge_mean	0.040836416	28.67402324	V4	0.042148924	26.18534081
13jul08225023-m1bs-500066452030_03_p006	Rededge_mean	0.040836416	28.67402324	V5	0.039714534	25.29195685
13jul08225023-m1bs-500066452030_03_p006	Rededge_mean	0.040836416	28.67402324	V6	0.043271651	26.4532246
13jul08225023-m1bs-500066452030_03_p006	Rededge_mean	0.040836416	28.67402324	V7	0.035606566	23.94030473
13jul08225023-m1bs-500066452030_03_p006	Rededge_mean	0.040836416	28.67402324	V8	0.04273608	26.05325648
13jul08225023-m1bs-500066452030_03_p006	Rededge_mean	0.040836416	28.67402324	V9	0.035807946	23.47395098
13jul08225023-m1bs-500066452030_03_p006	Rededge_mean	0.040836416	28.67402324	V10	0.040397064	25.65085911
13jul08225023-m1bs-500066452030_03_p006	Rededge_mean	0.040836416	28.67402324	V11	0.040173072	25.75930164
13jul08225023-m1bs-500066452030_03_p006	Rededge_mean	0.040836416	28.67402324	V12	0.043415261	26.67962666
13jul08225023-m1bs-500066452030_03_p006	Rededge_mean	0.040836416	28.67402324	V13	0.038628455	24.49798172
13jul08225023-m1bs-500066452030_03_p006	Rededge_mean	0.040836416	28.67402324	V14	0.039266352	24.36821489
13jul08225023-m1bs-500066452030_03_p006	Rededge_mean	0.040836416	28.67402324	V15	0.035210621	23.86791553
13jul08225023-m1bs-500066452030_03_p006	Rededge_mean	0.040836416	28.67402324	V16	0.039878964	25.73959774
13jul08225023-m1bs-500066452030_03_p006	Rededge_mean	0.040836416	28.67402324	V17	0.04674327	27.43908428
13jul08225023-m1bs-500066452030_03_p006	Rededge_mean	0.040836416	28.67402324	V18	0.03686782	24.39843104
13jul08225023-m1bs-500066452030_03_p006	Rededge_mean	0.040836416	28.67402324	V19	0.037003613	24.34752592
13jul08225023-m1bs-500066452030_03_p006	Rededge_mean	0.040836416	28.67402324	V20	0.041778825	25.24663133
13jul08225023-m1bs-500066452030_03_p006	Rededge_mean	0.040836416	28.67402324	V21	0.040534722	25.08673285
13jul08225023-m1bs-500066452030_03_p006	Rededge_mean	0.040836416	28.67402324	V22	0.03488115	24.51690985
13jul08225023-m1bs-500066452030_03_p006	Rededge_mean	0.040836416	28.67402324	V23	0.039410117	25.49114638
13jul08225023-m1bs-500066452030_03_p006	Rededge_mean	0.040836416	28.67402324	V24	0.03919377	25.44059862
13jul08225023-m1bs-500066452030_03_p006	Rededge_mean	0.040836416	28.67402324	V25	0.04297448	25.85142979
13jul08225023-m1bs-500066452030_03_p006	Rededge_mean	0.040836416	28.67402324	V26	0.037994455	24.37002408
13jul08225023-m1bs-500066452030_03_p006	Rededge_mean	0.040836416	28.67402324	V27	0.039131694	24.40551239
13jul08225023-m1bs-500066452030_03_p006	Rededge_mean	0.040836416	28.67402324	V28	0.039624964	26.51919423
13jul08225023-m1bs-500066452030_03_p006	Rededge_mean	0.040836416	28.67402324	V29	0.036775869	24.10502145
13jul08225023-m1bs-500066452030_03_p006	Rededge_mean	0.040836416	28.67402324	V30	0.041305899	25.81041633
13jul08225023-m1bs-500066452030_03_p006	Rededge_mean	0.040836416	28.67402324	V31	0.040281471	25.2331165
13jul08225023-m1bs-500066452030_03_p006	Rededge_mean	0.040836416	28.67402324	V32	0.042500543	26.5685628
13jul08225023-m1bs-500066452030_03_p006	Rededge_mean	0.040836416	28.67402324	V33	0.043698232	26.53930492
13jul08225023-m1bs-500066452030_03_p006	Rededge_mean	0.040836416	28.67402324	V34	0.040082383	25.35292296
13jul08225023-m1bs-500066452030_03_p006	Rededge_mean	0.040836416	28.67402324	V35	0.039658875	24.89550027
13jul08225023-m1bs-500066452030_03_p006	Rededge_mean	0.040836416	28.67402324	V36	0.040896205	25.89811289
13jul08225023-m1bs-500066452030_03_p006	Rededge_mean	0.040836416	28.67402324	V37	0.035283086	24.58665307
13jul08225023-m1bs-500066452030_03_p006	Rededge_mean	0.040836416	28.67402324	V38	0.036875628	24.36100036
13jul08225023-m1bs-500066452030_03_p006	Rededge_mean	0.040836416	28.67402324	V39	0.040841754	25.61999013
13jul08225023-m1bs-500066452030_03_p006	Rededge_mean	0.040836416	28.67402324	V40	0.039738577	25.13393516
13jul08225023-m1bs-500066452030_03_p006	Rededge_mean	0.040836416	28.67402324	V41	0.037044568	23.8993872
13jul08225023-m1bs-500066452030_03_p006	Rededge_mean	0.040836416	28.67402324	V42	0.03945218	25.23271534
13jul08225023-m1bs-500066452030_03_p006	Rededge_mean	0.040836416	28.67402324	V43	0.037600138	24.79893052
13jul08225023-m1bs-500066452030_03_p006	Rededge_mean	0.040836416	28.67402324	V44	0.038998961	25.1763072
13jul08225023-m1bs-500066452030_03_p006	Rededge_mean	0.040836416	28.67402324	V45	0.038852818	24.87966529
13jul08225023-m1bs-500066452030_03_p006	Rededge_mean	0.040836416	28.67402324	V46	0.039338245	24.72982868
13jul08225023-m1bs-500066452030_03_p006	Rededge_mean	0.040836416	28.67402324	V47	0.042736526	26.11411479
13jul08225023-m1bs-500066452030_03_p006	Rededge_mean	0.040836416	28.67402324	V48	0.037899476	24.27939417
13jul08225023-m1bs-500066452030_03_p006	Rededge_mean	0.040836416	28.67402324	V49	0.040874027	25.27550959
13jul08225023-m1bs-500066452030_03_p006	Rededge_mean	0.040836416	28.67402324	V50	0.039634855	24.68311786
13jul08225023-m1bs-500066452030_03_p006	Rededge_mean	0.040836416	28.67402324	V51	0.044378519	26.96420727
13jul08225023-m1bs-500066452030_03_p006	Rededge_mean	0.040836416	28.67402324	V52	0.039131446	24.69124454
13jul08225023-m1bs-500066452030_03_p006	Rededge_mean	0.040836416	28.67402324	V53	0.037362994	25.34592582
13jul08225023-m1bs-500066452030_03_p006	Rededge_mean	0.040836416	28.67402324	V54	0.043611331	26.84241401
13jul08225023-m1bs-500066452030_03_p006	Rededge_mean	0.040836416	28.67402324	V55	0.038857064	24.97898936
13jul08225023-m1bs-500066452030_03_p006	Rededge_mean	0.040836416	28.67402324	V56	0.041028407	25.25203753
13jul08225023-m1bs-500066452030_03_p006	Rededge_mean	0.040836416	28.67402324	V57	0.042093008	25.26900657
13jul08225023-m1bs-500066452030_03_p006	Rededge_mean	0.040836416	28.67402324	V58	0.038543101	25.00272961
13jul08225023-m1bs-500066452030_03_p006	Rededge_mean	0.040836416	28.67402324	V59	0.040155741	25.05679248
13jul08225023-m1bs-500066452030_03_p006	Rededge_mean	0.040836416	28.67402324	V60	0.040107061	25.49438577
13jul08225023-m1bs-500066452030_03_p006	Rededge_mean	0.040836416	28.67402324	V61	0.038710329	25.70112806
13jul08225023-m1bs-500066452030_03_p006	Rededge_mean	0.040836416	28.67402324	V62	0.037155912	24.28884227
13jul08225023-m1bs-500066452030_03_p006	Rededge_mean	0.040836416	28.67402324	V63	0.038717177	25.35983725
13jul08225023-m1bs-500066452030_03_p006	Rededge_mean	0.040836416	28.67402324	V64	0.039070893	25.13898539
13jul08225023-m1bs-500066452030_03_p006	Rededge_mean	0.040836416	28.67402324	V65	0.042492386	25.89443256
13jul08225023-m1bs-500066452030_03_p006	Rededge_mean	0.040836416	28.67402324	V66	0.034927797	23.81008064
13jul08225023-m1bs-500066452030_03_p006	Rededge_mean	0.040836416	28.67402324	V67	0.041070832	25.2610771
13jul08225023-m1bs-500066452030_03_p006	Rededge_mean	0.040836416	28.67402324	V68	0.038403276	25.00362183
13jul08225023-m1bs-500066452030_03_p006	Rededge_mean	0.040836416	28.67402324	V69	0.041044631	25.80227471
13jul08225023-m1bs-500066452030_03_p006	Rededge_mean	0.040836416	28.67402324	V70	0.042783001	25.50903691
13jul08225023-m1bs-500066452030_03_p006	Rededge_mean	0.040836416	28.67402324	V71	0.042885091	26.5018404
13jul08225023-m1bs-500066452030_03_p006	Rededge_mean	0.040836416	28.67402324	V72	0.038036447	24.9959084
13jul08225023-m1bs-500066452030_03_p006	Rededge_mean	0.040836416	28.67402324	V73	0.038999852	25.31447527
13jul08225023-m1bs-500066452030_03_p006	Rededge_mean	0.040836416	28.67402324	V74	0.038352115	24.86240413
13jul08225023-m1bs-500066452030_03_p006	Rededge_mean	0.040836416	28.67402324	V75	0.040506186	25.71276674
13jul08225023-m1bs-500066452030_03_p006	Rededge_mean	0.040836416	28.67402324	V76	0.037004905	23.87134038
13jul08225023-m1bs-500066452030_03_p006	Rededge_mean	0.040836416	28.67402324	V77	0.040709728	25.6535309
13jul08225023-m1bs-500066452030_03_p006	Rededge_mean	0.040836416	28.67402324	V78	0.036493024	24.65086239
13jul08225023-m1bs-500066452030_03_p006	Rededge_mean	0.040836416	28.67402324	V79	0.041884816	25.87792092
13jul08225023-m1bs-500066452030_03_p006	Rededge_mean	0.040836416	28.67402324	V80	0.042504239	26.01697943
13jul08225023-m1bs-500066452030_03_p006	Rededge_mean	0.040836416	28.67402324	V81	0.041433718	26.13239566
13jul08225023-m1bs-500066452030_03_p006	Rededge_mean	0.040836416	28.67402324	V82	0.043512744	27.23446868
13jul08225023-m1bs-500066452030_03_p006	Rededge_mean	0.040836416	28.67402324	V83	0.039816636	25.12431381
13jul08225023-m1bs-500066452030_03_p006	Rededge_mean	0.040836416	28.67402324	V84	0.040145864	25.46362859
13jul08225023-m1bs-500066452030_03_p006	Rededge_mean	0.040836416	28.67402324	V85	0.040489693	25.91082045
13jul08225023-m1bs-500066452030_03_p006	Rededge_mean	0.040836416	28.67402324	V86	0.040288401	25.71819078
13jul08225023-m1bs-500066452030_03_p006	Rededge_mean	0.040836416	28.67402324	V87	0.040009632	25.7571268
13jul08225023-m1bs-500066452030_03_p006	Rededge_mean	0.040836416	28.67402324	V88	0.037372653	24.43711488
13jul08225023-m1bs-500066452030_03_p006	Rededge_mean	0.040836416	28.67402324	V89	0.03976255	24.75434757
13jul08225023-m1bs-500066452030_03_p006	Rededge_mean	0.040836416	28.67402324	V90	0.041151662	26.66916358
13jul08225023-m1bs-500066452030_03_p006	Rededge_mean	0.040836416	28.67402324	V91	0.041137069	25.73132321
13jul08225023-m1bs-500066452030_03_p006	Rededge_mean	0.040836416	28.67402324	V92	0.04036876	25.29138519
13jul08225023-m1bs-500066452030_03_p006	Rededge_mean	0.040836416	28.67402324	V93	0.040819394	25.07565361
13jul08225023-m1bs-500066452030_03_p006	Rededge_mean	0.040836416	28.67402324	V94	0.03395236	23.82845437
13jul08225023-m1bs-500066452030_03_p006	Rededge_mean	0.040836416	28.67402324	V95	0.03960503	24.83116121
13jul08225023-m1bs-500066452030_03_p006	Rededge_mean	0.040836416	28.67402324	V96	0.039765044	24.86268171
13jul08225023-m1bs-500066452030_03_p006	Rededge_mean	0.040836416	28.67402324	V97	0.040452549	24.91689443
13jul08225023-m1bs-500066452030_03_p006	Rededge_mean	0.040836416	28.67402324	V98	0.043371891	26.12443563
13jul08225023-m1bs-500066452030_03_p006	Rededge_mean	0.040836416	28.67402324	V99	0.040697394	24.58771804
13jul08225023-m1bs-500066452030_03_p006	Rededge_mean	0.040836416	28.67402324	V100	0.043741311	26.47513353
13jul08225023-m1bs-500066452030_03_p006	NIR1_mean	0.035167681	29.73348835	V1	0.034992355	27.17694102
13jul08225023-m1bs-500066452030_03_p006	NIR1_mean	0.035167681	29.73348835	V2	0.033573683	26.53408609
13jul08225023-m1bs-500066452030_03_p006	NIR1_mean	0.035167681	29.73348835	V3	0.034929768	27.18456981
13jul08225023-m1bs-500066452030_03_p006	NIR1_mean	0.035167681	29.73348835	V4	0.032243583	26.42393186
13jul08225023-m1bs-500066452030_03_p006	NIR1_mean	0.035167681	29.73348835	V5	0.032768563	26.28675159
13jul08225023-m1bs-500066452030_03_p006	NIR1_mean	0.035167681	29.73348835	V6	0.033854078	26.36108363
13jul08225023-m1bs-500066452030_03_p006	NIR1_mean	0.035167681	29.73348835	V7	0.037075406	27.7619609
13jul08225023-m1bs-500066452030_03_p006	NIR1_mean	0.035167681	29.73348835	V8	0.035389674	27.2074298
13jul08225023-m1bs-500066452030_03_p006	NIR1_mean	0.035167681	29.73348835	V9	0.03326528	26.87461297
13jul08225023-m1bs-500066452030_03_p006	NIR1_mean	0.035167681	29.73348835	V10	0.03663987	28.47676606
13jul08225023-m1bs-500066452030_03_p006	NIR1_mean	0.035167681	29.73348835	V11	0.033321781	26.71997401
13jul08225023-m1bs-500066452030_03_p006	NIR1_mean	0.035167681	29.73348835	V12	0.031688189	25.95055552
13jul08225023-m1bs-500066452030_03_p006	NIR1_mean	0.035167681	29.73348835	V13	0.034438782	26.7000888
13jul08225023-m1bs-500066452030_03_p006	NIR1_mean	0.035167681	29.73348835	V14	0.033882872	26.07973427
13jul08225023-m1bs-500066452030_03_p006	NIR1_mean	0.035167681	29.73348835	V15	0.031047073	25.31718224
13jul08225023-m1bs-500066452030_03_p006	NIR1_mean	0.035167681	29.73348835	V16	0.032689773	26.58252288
13jul08225023-m1bs-500066452030_03_p006	NIR1_mean	0.035167681	29.73348835	V17	0.034699125	27.15736615
13jul08225023-m1bs-500066452030_03_p006	NIR1_mean	0.035167681	29.73348835	V18	0.033153593	27.30846143
13jul08225023-m1bs-500066452030_03_p006	NIR1_mean	0.035167681	29.73348835	V19	0.032017139	26.19778675
13jul08225023-m1bs-500066452030_03_p006	NIR1_mean	0.035167681	29.73348835	V20	0.031663035	25.43610249
13jul08225023-m1bs-500066452030_03_p006	NIR1_mean	0.035167681	29.73348835	V21	0.03385372	26.27432646
13jul08225023-m1bs-500066452030_03_p006	NIR1_mean	0.035167681	29.73348835	V22	0.034211988	26.15402498
13jul08225023-m1bs-500066452030_03_p006	NIR1_mean	0.035167681	29.73348835	V23	0.033508326	26.48500009
13jul08225023-m1bs-500066452030_03_p006	NIR1_mean	0.035167681	29.73348835	V24	0.037891165	28.250695
13jul08225023-m1bs-500066452030_03_p006	NIR1_mean	0.035167681	29.73348835	V25	0.034845295	26.46358534
13jul08225023-m1bs-500066452030_03_p006	NIR1_mean	0.035167681	29.73348835	V26	0.036440758	27.44447644
13jul08225023-m1bs-500066452030_03_p006	NIR1_mean	0.035167681	29.73348835	V27	0.033669268	26.73773029
13jul08225023-m1bs-500066452030_03_p006	NIR1_mean	0.035167681	29.73348835	V28	0.036329542	27.6597639
13jul08225023-m1bs-500066452030_03_p006	NIR1_mean	0.035167681	29.73348835	V29	0.031947822	24.84898711
13jul08225023-m1bs-500066452030_03_p006	NIR1_mean	0.035167681	29.73348835	V30	0.034450116	26.67908301
13jul08225023-m1bs-500066452030_03_p006	NIR1_mean	0.035167681	29.73348835	V31	0.034310792	27.04856469
13jul08225023-m1bs-500066452030_03_p006	NIR1_mean	0.035167681	29.73348835	V32	0.03366588	26.43786956
13jul08225023-m1bs-500066452030_03_p006	NIR1_mean	0.035167681	29.73348835	V33	0.036447481	26.930077
13jul08225023-m1bs-500066452030_03_p006	NIR1_mean	0.035167681	29.73348835	V34	0.03570578	26.11508225
13jul08225023-m1bs-500066452030_03_p006	NIR1_mean	0.035167681	29.73348835	V35	0.034251949	27.40292553
13jul08225023-m1bs-500066452030_03_p006	NIR1_mean	0.035167681	29.73348835	V36	0.035306824	26.71115256
13jul08225023-m1bs-500066452030_03_p006	NIR1_mean	0.035167681	29.73348835	V37	0.031509214	26.87939586
13jul08225023-m1bs-500066452030_03_p006	NIR1_mean	0.035167681	29.73348835	V38	0.032962664	26.26821924
13jul08225023-m1bs-500066452030_03_p006	NIR1_mean	0.035167681	29.73348835	V39	0.033042725	25.50667739
13jul08225023-m1bs-500066452030_03_p006	NIR1_mean	0.035167681	29.73348835	V40	0.035447104	28.31613007
13jul08225023-m1bs-500066452030_03_p006	NIR1_mean	0.035167681	29.73348835	V41	0.031907894	25.26825295
13jul08225023-m1bs-500066452030_03_p006	NIR1_mean	0.035167681	29.73348835	V42	0.037268168	28.38129277
13jul08225023-m1bs-500066452030_03_p006	NIR1_mean	0.035167681	29.73348835	V43	0.033159478	26.48170202
13jul08225023-m1bs-500066452030_03_p006	NIR1_mean	0.035167681	29.73348835	V44	0.038961144	28.10892873
13jul08225023-m1bs-500066452030_03_p006	NIR1_mean	0.035167681	29.73348835	V45	0.037782969	27.22879031
13jul08225023-m1bs-500066452030_03_p006	NIR1_mean	0.035167681	29.73348835	V46	0.034927026	26.87252577
13jul08225023-m1bs-500066452030_03_p006	NIR1_mean	0.035167681	29.73348835	V47	0.036223073	26.60745325
13jul08225023-m1bs-500066452030_03_p006	NIR1_mean	0.035167681	29.73348835	V48	0.03343314	27.67659115
13jul08225023-m1bs-500066452030_03_p006	NIR1_mean	0.035167681	29.73348835	V49	0.037221284	27.36649129
13jul08225023-m1bs-500066452030_03_p006	NIR1_mean	0.035167681	29.73348835	V50	0.033617808	26.80222635
13jul08225023-m1bs-500066452030_03_p006	NIR1_mean	0.035167681	29.73348835	V51	0.03323391	26.83730673
13jul08225023-m1bs-500066452030_03_p006	NIR1_mean	0.035167681	29.73348835	V52	0.034974109	25.78494789
13jul08225023-m1bs-500066452030_03_p006	NIR1_mean	0.035167681	29.73348835	V53	0.032424095	25.65618303
13jul08225023-m1bs-500066452030_03_p006	NIR1_mean	0.035167681	29.73348835	V54	0.033558479	27.15392646
13jul08225023-m1bs-500066452030_03_p006	NIR1_mean	0.035167681	29.73348835	V55	0.036392161	28.40656094
13jul08225023-m1bs-500066452030_03_p006	NIR1_mean	0.035167681	29.73348835	V56	0.035277126	27.20503004
13jul08225023-m1bs-500066452030_03_p006	NIR1_mean	0.035167681	29.73348835	V57	0.031289366	24.43540743
13jul08225023-m1bs-500066452030_03_p006	NIR1_mean	0.035167681	29.73348835	V58	0.034401951	27.20938253
13jul08225023-m1bs-500066452030_03_p006	NIR1_mean	0.035167681	29.73348835	V59	0.037952648	26.8988153
13jul08225023-m1bs-500066452030_03_p006	NIR1_mean	0.035167681	29.73348835	V60	0.039009977	28.54415145
13jul08225023-m1bs-500066452030_03_p006	NIR1_mean	0.035167681	29.73348835	V61	0.032625849	27.07491689
13jul08225023-m1bs-500066452030_03_p006	NIR1_mean	0.035167681	29.73348835	V62	0.032810019	26.56441422
13jul08225023-m1bs-500066452030_03_p006	NIR1_mean	0.035167681	29.73348835	V63	0.034404349	27.01615962
13jul08225023-m1bs-500066452030_03_p006	NIR1_mean	0.035167681	29.73348835	V64	0.034049337	25.72251958
13jul08225023-m1bs-500066452030_03_p006	NIR1_mean	0.035167681	29.73348835	V65	0.035042959	26.57274257
13jul08225023-m1bs-500066452030_03_p006	NIR1_mean	0.035167681	29.73348835	V66	0.033276179	27.07912009
13jul08225023-m1bs-500066452030_03_p006	NIR1_mean	0.035167681	29.73348835	V67	0.031449351	26.20925122
13jul08225023-m1bs-500066452030_03_p006	NIR1_mean	0.035167681	29.73348835	V68	0.035910399	27.82669446
13jul08225023-m1bs-500066452030_03_p006	NIR1_mean	0.035167681	29.73348835	V69	0.035880233	27.83517238
13jul08225023-m1bs-500066452030_03_p006	NIR1_mean	0.035167681	29.73348835	V70	0.03458113	25.40849726
13jul08225023-m1bs-500066452030_03_p006	NIR1_mean	0.035167681	29.73348835	V71	0.033372576	26.83701426
13jul08225023-m1bs-500066452030_03_p006	NIR1_mean	0.035167681	29.73348835	V72	0.032894154	26.99701203
13jul08225023-m1bs-500066452030_03_p006	NIR1_mean	0.035167681	29.73348835	V73	0.037153627	29.32285598
13jul08225023-m1bs-500066452030_03_p006	NIR1_mean	0.035167681	29.73348835	V74	0.033403827	26.57251828
13jul08225023-m1bs-500066452030_03_p006	NIR1_mean	0.035167681	29.73348835	V75	0.038418393	28.45171349
13jul08225023-m1bs-500066452030_03_p006	NIR1_mean	0.035167681	29.73348835	V76	0.035042785	26.67519109
13jul08225023-m1bs-500066452030_03_p006	NIR1_mean	0.035167681	29.73348835	V77	0.032808597	25.45745663
13jul08225023-m1bs-500066452030_03_p006	NIR1_mean	0.035167681	29.73348835	V78	0.034179503	26.70647109
13jul08225023-m1bs-500066452030_03_p006	NIR1_mean	0.035167681	29.73348835	V79	0.033526213	26.85318315
13jul08225023-m1bs-500066452030_03_p006	NIR1_mean	0.035167681	29.73348835	V80	0.035363432	27.38496113
13jul08225023-m1bs-500066452030_03_p006	NIR1_mean	0.035167681	29.73348835	V81	0.036014478	27.94413585
13jul08225023-m1bs-500066452030_03_p006	NIR1_mean	0.035167681	29.73348835	V82	0.036387858	27.73278083
13jul08225023-m1bs-500066452030_03_p006	NIR1_mean	0.035167681	29.73348835	V83	0.037787146	27.66057747
13jul08225023-m1bs-500066452030_03_p006	NIR1_mean	0.035167681	29.73348835	V84	0.035381617	26.60750677
13jul08225023-m1bs-500066452030_03_p006	NIR1_mean	0.035167681	29.73348835	V85	0.032261273	25.58994197
13jul08225023-m1bs-500066452030_03_p006	NIR1_mean	0.035167681	29.73348835	V86	0.034464824	26.61273757
13jul08225023-m1bs-500066452030_03_p006	NIR1_mean	0.035167681	29.73348835	V87	0.031720912	25.42522382
13jul08225023-m1bs-500066452030_03_p006	NIR1_mean	0.035167681	29.73348835	V88	0.034460192	27.17893827
13jul08225023-m1bs-500066452030_03_p006	NIR1_mean	0.035167681	29.73348835	V89	0.032372889	26.74210946
13jul08225023-m1bs-500066452030_03_p006	NIR1_mean	0.035167681	29.73348835	V90	0.034613109	26.86505164
13jul08225023-m1bs-500066452030_03_p006	NIR1_mean	0.035167681	29.73348835	V91	0.035323172	27.37106715
13jul08225023-m1bs-500066452030_03_p006	NIR1_mean	0.035167681	29.73348835	V92	0.032878982	26.50554862
13jul08225023-m1bs-500066452030_03_p006	NIR1_mean	0.035167681	29.73348835	V93	0.035585773	26.99238373
13jul08225023-m1bs-500066452030_03_p006	NIR1_mean	0.035167681	29.73348835	V94	0.033508189	27.82933847
13jul08225023-m1bs-500066452030_03_p006	NIR1_mean	0.035167681	29.73348835	V95	0.036526706	27.53879543
13jul08225023-m1bs-500066452030_03_p006	NIR1_mean	0.035167681	29.73348835	V96	0.036975055	27.95682048
13jul08225023-m1bs-500066452030_03_p006	NIR1_mean	0.035167681	29.73348835	V97	0.03252405	26.60300216
13jul08225023-m1bs-500066452030_03_p006	NIR1_mean	0.035167681	29.73348835	V98	0.036759306	28.45542664
13jul08225023-m1bs-500066452030_03_p006	NIR1_mean	0.035167681	29.73348835	V99	0.03331598	26.82404197
13jul08225023-m1bs-500066452030_03_p006	NIR1_mean	0.035167681	29.73348835	V100	0.037295849	28.32329853
13jul08225023-m1bs-500066452030_03_p006	NIR2_mean	0.044075392	31.02790385	V1	0.046784673	28.92624941
13jul08225023-m1bs-500066452030_03_p006	NIR2_mean	0.044075392	31.02790385	V2	0.040715879	27.27637994
13jul08225023-m1bs-500066452030_03_p006	NIR2_mean	0.044075392	31.02790385	V3	0.040225515	26.86603075
13jul08225023-m1bs-500066452030_03_p006	NIR2_mean	0.044075392	31.02790385	V4	0.048297195	29.87124644
13jul08225023-m1bs-500066452030_03_p006	NIR2_mean	0.044075392	31.02790385	V5	0.042082888	26.65689674
13jul08225023-m1bs-500066452030_03_p006	NIR2_mean	0.044075392	31.02790385	V6	0.040894121	28.14473333
13jul08225023-m1bs-500066452030_03_p006	NIR2_mean	0.044075392	31.02790385	V7	0.040550702	27.46186673
13jul08225023-m1bs-500066452030_03_p006	NIR2_mean	0.044075392	31.02790385	V8	0.046560234	29.09868476
13jul08225023-m1bs-500066452030_03_p006	NIR2_mean	0.044075392	31.02790385	V9	0.039179594	25.98031151
13jul08225023-m1bs-500066452030_03_p006	NIR2_mean	0.044075392	31.02790385	V10	0.043232884	27.61677696
13jul08225023-m1bs-500066452030_03_p006	NIR2_mean	0.044075392	31.02790385	V11	0.043262156	28.27083637
13jul08225023-m1bs-500066452030_03_p006	NIR2_mean	0.044075392	31.02790385	V12	0.041974444	27.50828566
13jul08225023-m1bs-500066452030_03_p006	NIR2_mean	0.044075392	31.02790385	V13	0.042915688	28.70049173
13jul08225023-m1bs-500066452030_03_p006	NIR2_mean	0.044075392	31.02790385	V14	0.046042339	27.49538146
13jul08225023-m1bs-500066452030_03_p006	NIR2_mean	0.044075392	31.02790385	V15	0.037724335	27.88911964
13jul08225023-m1bs-500066452030_03_p006	NIR2_mean	0.044075392	31.02790385	V16	0.047377841	28.18859095
13jul08225023-m1bs-500066452030_03_p006	NIR2_mean	0.044075392	31.02790385	V17	0.04125123	27.60113433
13jul08225023-m1bs-500066452030_03_p006	NIR2_mean	0.044075392	31.02790385	V18	0.041806436	27.86537489
13jul08225023-m1bs-500066452030_03_p006	NIR2_mean	0.044075392	31.02790385	V19	0.044955378	27.99445999
13jul08225023-m1bs-500066452030_03_p006	NIR2_mean	0.044075392	31.02790385	V20	0.042613888	27.64410188
13jul08225023-m1bs-500066452030_03_p006	NIR2_mean	0.044075392	31.02790385	V21	0.044639942	28.26788073
13jul08225023-m1bs-500066452030_03_p006	NIR2_mean	0.044075392	31.02790385	V22	0.041802049	26.85024237
13jul08225023-m1bs-500066452030_03_p006	NIR2_mean	0.044075392	31.02790385	V23	0.040841782	27.05159508
13jul08225023-m1bs-500066452030_03_p006	NIR2_mean	0.044075392	31.02790385	V24	0.040447545	27.61780318
13jul08225023-m1bs-500066452030_03_p006	NIR2_mean	0.044075392	31.02790385	V25	0.040991121	26.7389104
13jul08225023-m1bs-500066452030_03_p006	NIR2_mean	0.044075392	31.02790385	V26	0.045055791	29.33334273
13jul08225023-m1bs-500066452030_03_p006	NIR2_mean	0.044075392	31.02790385	V27	0.042803655	28.09747742
13jul08225023-m1bs-500066452030_03_p006	NIR2_mean	0.044075392	31.02790385	V28	0.04503105	28.07407044
13jul08225023-m1bs-500066452030_03_p006	NIR2_mean	0.044075392	31.02790385	V29	0.041582271	27.05207235
13jul08225023-m1bs-500066452030_03_p006	NIR2_mean	0.044075392	31.02790385	V30	0.04414407	28.71961541
13jul08225023-m1bs-500066452030_03_p006	NIR2_mean	0.044075392	31.02790385	V31	0.042554812	28.56767157
13jul08225023-m1bs-500066452030_03_p006	NIR2_mean	0.044075392	31.02790385	V32	0.042714673	27.71457756
13jul08225023-m1bs-500066452030_03_p006	NIR2_mean	0.044075392	31.02790385	V33	0.04291929	28.85933461
13jul08225023-m1bs-500066452030_03_p006	NIR2_mean	0.044075392	31.02790385	V34	0.048918327	30.43817093
13jul08225023-m1bs-500066452030_03_p006	NIR2_mean	0.044075392	31.02790385	V35	0.044926955	29.38545868
13jul08225023-m1bs-500066452030_03_p006	NIR2_mean	0.044075392	31.02790385	V36	0.044201029	28.42701624
13jul08225023-m1bs-500066452030_03_p006	NIR2_mean	0.044075392	31.02790385	V37	0.038560837	26.97877401
13jul08225023-m1bs-500066452030_03_p006	NIR2_mean	0.044075392	31.02790385	V38	0.039328702	27.04498099
13jul08225023-m1bs-500066452030_03_p006	NIR2_mean	0.044075392	31.02790385	V39	0.039846125	26.76509489
13jul08225023-m1bs-500066452030_03_p006	NIR2_mean	0.044075392	31.02790385	V40	0.042925382	27.96751261
13jul08225023-m1bs-500066452030_03_p006	NIR2_mean	0.044075392	31.02790385	V41	0.04178807	27.65622542
13jul08225023-m1bs-500066452030_03_p006	NIR2_mean	0.044075392	31.02790385	V42	0.042483027	28.13022331
13jul08225023-m1bs-500066452030_03_p006	NIR2_mean	0.044075392	31.02790385	V43	0.044639791	28.61994064
13jul08225023-m1bs-500066452030_03_p006	NIR2_mean	0.044075392	31.02790385	V44	0.047508015	28.91870858
13jul08225023-m1bs-500066452030_03_p006	NIR2_mean	0.044075392	31.02790385	V45	0.044201971	28.31743793
13jul08225023-m1bs-500066452030_03_p006	NIR2_mean	0.044075392	31.02790385	V46	0.040533963	26.90884757
13jul08225023-m1bs-500066452030_03_p006	NIR2_mean	0.044075392	31.02790385	V47	0.041743577	26.8382172
13jul08225023-m1bs-500066452030_03_p006	NIR2_mean	0.044075392	31.02790385	V48	0.042466851	29.39867276
13jul08225023-m1bs-500066452030_03_p006	NIR2_mean	0.044075392	31.02790385	V49	0.047785287	29.65659876
13jul08225023-m1bs-500066452030_03_p006	NIR2_mean	0.044075392	31.02790385	V50	0.048583274	29.76430358
13jul08225023-m1bs-500066452030_03_p006	NIR2_mean	0.044075392	31.02790385	V51	0.042920386	27.34816468
13jul08225023-m1bs-500066452030_03_p006	NIR2_mean	0.044075392	31.02790385	V52	0.045671843	28.93068256
13jul08225023-m1bs-500066452030_03_p006	NIR2_mean	0.044075392	31.02790385	V53	0.041542455	27.65357049
13jul08225023-m1bs-500066452030_03_p006	NIR2_mean	0.044075392	31.02790385	V54	0.043156593	27.49131302
13jul08225023-m1bs-500066452030_03_p006	NIR2_mean	0.044075392	31.02790385	V55	0.04360422	28.76772087
13jul08225023-m1bs-500066452030_03_p006	NIR2_mean	0.044075392	31.02790385	V56	0.045790361	27.40966886
13jul08225023-m1bs-500066452030_03_p006	NIR2_mean	0.044075392	31.02790385	V57	0.045734324	28.05867204
13jul08225023-m1bs-500066452030_03_p006	NIR2_mean	0.044075392	31.02790385	V58	0.042992208	27.65458493
13jul08225023-m1bs-500066452030_03_p006	NIR2_mean	0.044075392	31.02790385	V59	0.044540881	28.88275865
13jul08225023-m1bs-500066452030_03_p006	NIR2_mean	0.044075392	31.02790385	V60	0.046225994	27.33441981
13jul08225023-m1bs-500066452030_03_p006	NIR2_mean	0.044075392	31.02790385	V61	0.042702937	28.67246193
13jul08225023-m1bs-500066452030_03_p006	NIR2_mean	0.044075392	31.02790385	V62	0.045143428	28.68241749
13jul08225023-m1bs-500066452030_03_p006	NIR2_mean	0.044075392	31.02790385	V63	0.042653393	28.04515787
13jul08225023-m1bs-500066452030_03_p006	NIR2_mean	0.044075392	31.02790385	V64	0.045370413	28.73834891
13jul08225023-m1bs-500066452030_03_p006	NIR2_mean	0.044075392	31.02790385	V65	0.042806984	28.00063647
13jul08225023-m1bs-500066452030_03_p006	NIR2_mean	0.044075392	31.02790385	V66	0.045843321	29.2561978
13jul08225023-m1bs-500066452030_03_p006	NIR2_mean	0.044075392	31.02790385	V67	0.044030447	28.3133194
13jul08225023-m1bs-500066452030_03_p006	NIR2_mean	0.044075392	31.02790385	V68	0.043891175	28.61234892
13jul08225023-m1bs-500066452030_03_p006	NIR2_mean	0.044075392	31.02790385	V69	0.041656508	27.71495323
13jul08225023-m1bs-500066452030_03_p006	NIR2_mean	0.044075392	31.02790385	V70	0.041025052	27.07419787
13jul08225023-m1bs-500066452030_03_p006	NIR2_mean	0.044075392	31.02790385	V71	0.04509961	29.18058829
13jul08225023-m1bs-500066452030_03_p006	NIR2_mean	0.044075392	31.02790385	V72	0.043250401	27.52332577
13jul08225023-m1bs-500066452030_03_p006	NIR2_mean	0.044075392	31.02790385	V73	0.041243711	28.33486146
13jul08225023-m1bs-500066452030_03_p006	NIR2_mean	0.044075392	31.02790385	V74	0.043710073	27.95448545
13jul08225023-m1bs-500066452030_03_p006	NIR2_mean	0.044075392	31.02790385	V75	0.042375993	28.35120071
13jul08225023-m1bs-500066452030_03_p006	NIR2_mean	0.044075392	31.02790385	V76	0.043628382	28.23043009
13jul08225023-m1bs-500066452030_03_p006	NIR2_mean	0.044075392	31.02790385	V77	0.04058055	27.35433981
13jul08225023-m1bs-500066452030_03_p006	NIR2_mean	0.044075392	31.02790385	V78	0.042010969	27.81167411
13jul08225023-m1bs-500066452030_03_p006	NIR2_mean	0.044075392	31.02790385	V79	0.04454835	29.04279334
13jul08225023-m1bs-500066452030_03_p006	NIR2_mean	0.044075392	31.02790385	V80	0.046508362	29.10923403
13jul08225023-m1bs-500066452030_03_p006	NIR2_mean	0.044075392	31.02790385	V81	0.041172059	28.46397764
13jul08225023-m1bs-500066452030_03_p006	NIR2_mean	0.044075392	31.02790385	V82	0.042287583	27.51125411
13jul08225023-m1bs-500066452030_03_p006	NIR2_mean	0.044075392	31.02790385	V83	0.041266438	26.68848903
13jul08225023-m1bs-500066452030_03_p006	NIR2_mean	0.044075392	31.02790385	V84	0.047409798	29.38808945
13jul08225023-m1bs-500066452030_03_p006	NIR2_mean	0.044075392	31.02790385	V85	0.043505666	29.04429534
13jul08225023-m1bs-500066452030_03_p006	NIR2_mean	0.044075392	31.02790385	V86	0.042675263	27.09078507
13jul08225023-m1bs-500066452030_03_p006	NIR2_mean	0.044075392	31.02790385	V87	0.038743699	26.78083057
13jul08225023-m1bs-500066452030_03_p006	NIR2_mean	0.044075392	31.02790385	V88	0.043804619	29.43197004
13jul08225023-m1bs-500066452030_03_p006	NIR2_mean	0.044075392	31.02790385	V89	0.040489192	28.048456
13jul08225023-m1bs-500066452030_03_p006	NIR2_mean	0.044075392	31.02790385	V90	0.042339717	26.73978525
13jul08225023-m1bs-500066452030_03_p006	NIR2_mean	0.044075392	31.02790385	V91	0.042396189	28.62736294
13jul08225023-m1bs-500066452030_03_p006	NIR2_mean	0.044075392	31.02790385	V92	0.043795595	28.22157683
13jul08225023-m1bs-500066452030_03_p006	NIR2_mean	0.044075392	31.02790385	V93	0.042001746	27.50799989
13jul08225023-m1bs-500066452030_03_p006	NIR2_mean	0.044075392	31.02790385	V94	0.038609917	27.47755969
13jul08225023-m1bs-500066452030_03_p006	NIR2_mean	0.044075392	31.02790385	V95	0.046022635	28.65423973
13jul08225023-m1bs-500066452030_03_p006	NIR2_mean	0.044075392	31.02790385	V96	0.048437525	29.87970016
13jul08225023-m1bs-500066452030_03_p006	NIR2_mean	0.044075392	31.02790385	V97	0.040846967	27.62891937
13jul08225023-m1bs-500066452030_03_p006	NIR2_mean	0.044075392	31.02790385	V98	0.045270519	29.22857176
13jul08225023-m1bs-500066452030_03_p006	NIR2_mean	0.044075392	31.02790385	V99	0.041614128	28.41422459
13jul08225023-m1bs-500066452030_03_p006	NIR2_mean	0.044075392	31.02790385	V100	0.047703766	30.02909712
13jul08225023-m1bs-500066452030_03_p006	Coastal_SD	0.004791574	8.481464552	V1	0.004696053	7.711980846
13jul08225023-m1bs-500066452030_03_p006	Coastal_SD	0.004791574	8.481464552	V2	0.005733836	8.422016499
13jul08225023-m1bs-500066452030_03_p006	Coastal_SD	0.004791574	8.481464552	V3	0.004729612	8.002530313
13jul08225023-m1bs-500066452030_03_p006	Coastal_SD	0.004791574	8.481464552	V4	0.005210221	8.132037518
13jul08225023-m1bs-500066452030_03_p006	Coastal_SD	0.004791574	8.481464552	V5	0.004111961	7.779835787
13jul08225023-m1bs-500066452030_03_p006	Coastal_SD	0.004791574	8.481464552	V6	0.00443861	7.578015382
13jul08225023-m1bs-500066452030_03_p006	Coastal_SD	0.004791574	8.481464552	V7	0.005122812	7.716351632
13jul08225023-m1bs-500066452030_03_p006	Coastal_SD	0.004791574	8.481464552	V8	0.005801484	8.314336275
13jul08225023-m1bs-500066452030_03_p006	Coastal_SD	0.004791574	8.481464552	V9	0.0059558	8.268200122
13jul08225023-m1bs-500066452030_03_p006	Coastal_SD	0.004791574	8.481464552	V10	0.005436203	7.711345521
13jul08225023-m1bs-500066452030_03_p006	Coastal_SD	0.004791574	8.481464552	V11	0.004423698	7.524826223
13jul08225023-m1bs-500066452030_03_p006	Coastal_SD	0.004791574	8.481464552	V12	0.005300408	8.039054484
13jul08225023-m1bs-500066452030_03_p006	Coastal_SD	0.004791574	8.481464552	V13	0.004424085	7.38584148
13jul08225023-m1bs-500066452030_03_p006	Coastal_SD	0.004791574	8.481464552	V14	0.005365331	7.873176552
13jul08225023-m1bs-500066452030_03_p006	Coastal_SD	0.004791574	8.481464552	V15	0.004360568	7.352950642
13jul08225023-m1bs-500066452030_03_p006	Coastal_SD	0.004791574	8.481464552	V16	0.005114696	8.417353956
13jul08225023-m1bs-500066452030_03_p006	Coastal_SD	0.004791574	8.481464552	V17	0.006214076	8.453098976
13jul08225023-m1bs-500066452030_03_p006	Coastal_SD	0.004791574	8.481464552	V18	0.005563975	8.2749585
13jul08225023-m1bs-500066452030_03_p006	Coastal_SD	0.004791574	8.481464552	V19	0.005277417	8.375163919
13jul08225023-m1bs-500066452030_03_p006	Coastal_SD	0.004791574	8.481464552	V20	0.004060095	7.249748884
13jul08225023-m1bs-500066452030_03_p006	Coastal_SD	0.004791574	8.481464552	V21	0.005831214	8.339358555
13jul08225023-m1bs-500066452030_03_p006	Coastal_SD	0.004791574	8.481464552	V22	0.004797181	7.561844408
13jul08225023-m1bs-500066452030_03_p006	Coastal_SD	0.004791574	8.481464552	V23	0.004869287	7.724836502
13jul08225023-m1bs-500066452030_03_p006	Coastal_SD	0.004791574	8.481464552	V24	0.004694783	7.862339399
13jul08225023-m1bs-500066452030_03_p006	Coastal_SD	0.004791574	8.481464552	V25	0.005737175	7.83942244
13jul08225023-m1bs-500066452030_03_p006	Coastal_SD	0.004791574	8.481464552	V26	0.005437659	8.350616375
13jul08225023-m1bs-500066452030_03_p006	Coastal_SD	0.004791574	8.481464552	V27	0.005388304	8.138668791
13jul08225023-m1bs-500066452030_03_p006	Coastal_SD	0.004791574	8.481464552	V28	0.005547763	8.115499743
13jul08225023-m1bs-500066452030_03_p006	Coastal_SD	0.004791574	8.481464552	V29	0.004850644	7.580692822
13jul08225023-m1bs-500066452030_03_p006	Coastal_SD	0.004791574	8.481464552	V30	0.005073385	7.93664933
13jul08225023-m1bs-500066452030_03_p006	Coastal_SD	0.004791574	8.481464552	V31	0.004900869	7.617971641
13jul08225023-m1bs-500066452030_03_p006	Coastal_SD	0.004791574	8.481464552	V32	0.005070192	8.036436372
13jul08225023-m1bs-500066452030_03_p006	Coastal_SD	0.004791574	8.481464552	V33	0.004369573	7.565064566
13jul08225023-m1bs-500066452030_03_p006	Coastal_SD	0.004791574	8.481464552	V34	0.005191781	7.709408291
13jul08225023-m1bs-500066452030_03_p006	Coastal_SD	0.004791574	8.481464552	V35	0.004840901	7.985530244
13jul08225023-m1bs-500066452030_03_p006	Coastal_SD	0.004791574	8.481464552	V36	0.005322172	8.028321801
13jul08225023-m1bs-500066452030_03_p006	Coastal_SD	0.004791574	8.481464552	V37	0.004723961	7.865730103
13jul08225023-m1bs-500066452030_03_p006	Coastal_SD	0.004791574	8.481464552	V38	0.004611579	8.054175377
13jul08225023-m1bs-500066452030_03_p006	Coastal_SD	0.004791574	8.481464552	V39	0.005216397	7.843203691
13jul08225023-m1bs-500066452030_03_p006	Coastal_SD	0.004791574	8.481464552	V40	0.005129292	7.730729757
13jul08225023-m1bs-500066452030_03_p006	Coastal_SD	0.004791574	8.481464552	V41	0.004897225	8.102556858
13jul08225023-m1bs-500066452030_03_p006	Coastal_SD	0.004791574	8.481464552	V42	0.004578065	8.231006359
13jul08225023-m1bs-500066452030_03_p006	Coastal_SD	0.004791574	8.481464552	V43	0.005544684	8.510005531
13jul08225023-m1bs-500066452030_03_p006	Coastal_SD	0.004791574	8.481464552	V44	0.004753217	7.698366584
13jul08225023-m1bs-500066452030_03_p006	Coastal_SD	0.004791574	8.481464552	V45	0.004905638	8.02308952
13jul08225023-m1bs-500066452030_03_p006	Coastal_SD	0.004791574	8.481464552	V46	0.005007933	8.076688129
13jul08225023-m1bs-500066452030_03_p006	Coastal_SD	0.004791574	8.481464552	V47	0.005155066	8.082753974
13jul08225023-m1bs-500066452030_03_p006	Coastal_SD	0.004791574	8.481464552	V48	0.004460241	7.100215039
13jul08225023-m1bs-500066452030_03_p006	Coastal_SD	0.004791574	8.481464552	V49	0.00466716	7.550247278
13jul08225023-m1bs-500066452030_03_p006	Coastal_SD	0.004791574	8.481464552	V50	0.005086765	8.070841196
13jul08225023-m1bs-500066452030_03_p006	Coastal_SD	0.004791574	8.481464552	V51	0.004036965	7.286563126
13jul08225023-m1bs-500066452030_03_p006	Coastal_SD	0.004791574	8.481464552	V52	0.004657882	7.983996345
13jul08225023-m1bs-500066452030_03_p006	Coastal_SD	0.004791574	8.481464552	V53	0.004412666	7.390507846
13jul08225023-m1bs-500066452030_03_p006	Coastal_SD	0.004791574	8.481464552	V54	0.005894879	8.319543099
13jul08225023-m1bs-500066452030_03_p006	Coastal_SD	0.004791574	8.481464552	V55	0.004714924	7.743852638
13jul08225023-m1bs-500066452030_03_p006	Coastal_SD	0.004791574	8.481464552	V56	0.005747212	8.412272397
13jul08225023-m1bs-500066452030_03_p006	Coastal_SD	0.004791574	8.481464552	V57	0.005520907	8.139086742
13jul08225023-m1bs-500066452030_03_p006	Coastal_SD	0.004791574	8.481464552	V58	0.004607552	7.720320413
13jul08225023-m1bs-500066452030_03_p006	Coastal_SD	0.004791574	8.481464552	V59	0.005053771	7.657872424
13jul08225023-m1bs-500066452030_03_p006	Coastal_SD	0.004791574	8.481464552	V60	0.005172488	8.226453087
13jul08225023-m1bs-500066452030_03_p006	Coastal_SD	0.004791574	8.481464552	V61	0.005153524	8.017706395
13jul08225023-m1bs-500066452030_03_p006	Coastal_SD	0.004791574	8.481464552	V62	0.00513968	7.89949369
13jul08225023-m1bs-500066452030_03_p006	Coastal_SD	0.004791574	8.481464552	V63	0.004304496	7.307029119
13jul08225023-m1bs-500066452030_03_p006	Coastal_SD	0.004791574	8.481464552	V64	0.006661811	9.115165014
13jul08225023-m1bs-500066452030_03_p006	Coastal_SD	0.004791574	8.481464552	V65	0.005000212	7.70377467
13jul08225023-m1bs-500066452030_03_p006	Coastal_SD	0.004791574	8.481464552	V66	0.00491483	8.103178309
13jul08225023-m1bs-500066452030_03_p006	Coastal_SD	0.004791574	8.481464552	V67	0.004644089	7.889828068
13jul08225023-m1bs-500066452030_03_p006	Coastal_SD	0.004791574	8.481464552	V68	0.005781464	8.108744437
13jul08225023-m1bs-500066452030_03_p006	Coastal_SD	0.004791574	8.481464552	V69	0.004986503	8.213879212
13jul08225023-m1bs-500066452030_03_p006	Coastal_SD	0.004791574	8.481464552	V70	0.004889764	7.913074106
13jul08225023-m1bs-500066452030_03_p006	Coastal_SD	0.004791574	8.481464552	V71	0.004344683	7.535684237
13jul08225023-m1bs-500066452030_03_p006	Coastal_SD	0.004791574	8.481464552	V72	0.005647541	8.262388986
13jul08225023-m1bs-500066452030_03_p006	Coastal_SD	0.004791574	8.481464552	V73	0.005295889	8.257041468
13jul08225023-m1bs-500066452030_03_p006	Coastal_SD	0.004791574	8.481464552	V74	0.005394449	7.768528362
13jul08225023-m1bs-500066452030_03_p006	Coastal_SD	0.004791574	8.481464552	V75	0.006148757	8.223077998
13jul08225023-m1bs-500066452030_03_p006	Coastal_SD	0.004791574	8.481464552	V76	0.005631853	8.415323811
13jul08225023-m1bs-500066452030_03_p006	Coastal_SD	0.004791574	8.481464552	V77	0.00496452	7.760587906
13jul08225023-m1bs-500066452030_03_p006	Coastal_SD	0.004791574	8.481464552	V78	0.005260874	8.11288247
13jul08225023-m1bs-500066452030_03_p006	Coastal_SD	0.004791574	8.481464552	V79	0.004837493	7.521397281
13jul08225023-m1bs-500066452030_03_p006	Coastal_SD	0.004791574	8.481464552	V80	0.005438072	8.387195219
13jul08225023-m1bs-500066452030_03_p006	Coastal_SD	0.004791574	8.481464552	V81	0.004813792	7.653201963
13jul08225023-m1bs-500066452030_03_p006	Coastal_SD	0.004791574	8.481464552	V82	0.005275467	8.098556765
13jul08225023-m1bs-500066452030_03_p006	Coastal_SD	0.004791574	8.481464552	V83	0.005017749	8.205525134
13jul08225023-m1bs-500066452030_03_p006	Coastal_SD	0.004791574	8.481464552	V84	0.005138207	8.28416239
13jul08225023-m1bs-500066452030_03_p006	Coastal_SD	0.004791574	8.481464552	V85	0.004855088	7.442376147
13jul08225023-m1bs-500066452030_03_p006	Coastal_SD	0.004791574	8.481464552	V86	0.006360067	8.884132968
13jul08225023-m1bs-500066452030_03_p006	Coastal_SD	0.004791574	8.481464552	V87	0.005592352	8.148269628
13jul08225023-m1bs-500066452030_03_p006	Coastal_SD	0.004791574	8.481464552	V88	0.004541043	7.93264269
13jul08225023-m1bs-500066452030_03_p006	Coastal_SD	0.004791574	8.481464552	V89	0.005211928	7.858588705
13jul08225023-m1bs-500066452030_03_p006	Coastal_SD	0.004791574	8.481464552	V90	0.004963567	8.283393057
13jul08225023-m1bs-500066452030_03_p006	Coastal_SD	0.004791574	8.481464552	V91	0.005459207	8.556534806
13jul08225023-m1bs-500066452030_03_p006	Coastal_SD	0.004791574	8.481464552	V92	0.005023536	8.042143431
13jul08225023-m1bs-500066452030_03_p006	Coastal_SD	0.004791574	8.481464552	V93	0.00528116	7.964675847
13jul08225023-m1bs-500066452030_03_p006	Coastal_SD	0.004791574	8.481464552	V94	0.004461686	7.615425125
13jul08225023-m1bs-500066452030_03_p006	Coastal_SD	0.004791574	8.481464552	V95	0.004581755	7.435882195
13jul08225023-m1bs-500066452030_03_p006	Coastal_SD	0.004791574	8.481464552	V96	0.00445144	6.922404962
13jul08225023-m1bs-500066452030_03_p006	Coastal_SD	0.004791574	8.481464552	V97	0.004771766	7.736073205
13jul08225023-m1bs-500066452030_03_p006	Coastal_SD	0.004791574	8.481464552	V98	0.005023866	7.991738867
13jul08225023-m1bs-500066452030_03_p006	Coastal_SD	0.004791574	8.481464552	V99	0.004794612	7.906139911
13jul08225023-m1bs-500066452030_03_p006	Coastal_SD	0.004791574	8.481464552	V100	0.004367097	7.40786802
13jul08225023-m1bs-500066452030_03_p006	Blue_SD	0.004300889	7.323005358	V1	0.003857959	6.622287049
13jul08225023-m1bs-500066452030_03_p006	Blue_SD	0.004300889	7.323005358	V2	0.004065826	6.696076076
13jul08225023-m1bs-500066452030_03_p006	Blue_SD	0.004300889	7.323005358	V3	0.003752065	6.779938707
13jul08225023-m1bs-500066452030_03_p006	Blue_SD	0.004300889	7.323005358	V4	0.004245752	7.221215758
13jul08225023-m1bs-500066452030_03_p006	Blue_SD	0.004300889	7.323005358	V5	0.003873356	6.438328665
13jul08225023-m1bs-500066452030_03_p006	Blue_SD	0.004300889	7.323005358	V6	0.003777791	6.700634691
13jul08225023-m1bs-500066452030_03_p006	Blue_SD	0.004300889	7.323005358	V7	0.003876299	6.676416405
13jul08225023-m1bs-500066452030_03_p006	Blue_SD	0.004300889	7.323005358	V8	0.004575399	6.996629837
13jul08225023-m1bs-500066452030_03_p006	Blue_SD	0.004300889	7.323005358	V9	0.004245014	7.169620981
13jul08225023-m1bs-500066452030_03_p006	Blue_SD	0.004300889	7.323005358	V10	0.004014319	6.546380705
13jul08225023-m1bs-500066452030_03_p006	Blue_SD	0.004300889	7.323005358	V11	0.003583124	6.43657993
13jul08225023-m1bs-500066452030_03_p006	Blue_SD	0.004300889	7.323005358	V12	0.004201465	6.682787655
13jul08225023-m1bs-500066452030_03_p006	Blue_SD	0.004300889	7.323005358	V13	0.003774453	6.967810522
13jul08225023-m1bs-500066452030_03_p006	Blue_SD	0.004300889	7.323005358	V14	0.003793804	6.950219973
13jul08225023-m1bs-500066452030_03_p006	Blue_SD	0.004300889	7.323005358	V15	0.004118274	6.942650463
13jul08225023-m1bs-500066452030_03_p006	Blue_SD	0.004300889	7.323005358	V16	0.003643024	6.933533189
13jul08225023-m1bs-500066452030_03_p006	Blue_SD	0.004300889	7.323005358	V17	0.004243331	6.793284563
13jul08225023-m1bs-500066452030_03_p006	Blue_SD	0.004300889	7.323005358	V18	0.003340344	6.472230752
13jul08225023-m1bs-500066452030_03_p006	Blue_SD	0.004300889	7.323005358	V19	0.003699193	6.832202649
13jul08225023-m1bs-500066452030_03_p006	Blue_SD	0.004300889	7.323005358	V20	0.003956108	6.782365751
13jul08225023-m1bs-500066452030_03_p006	Blue_SD	0.004300889	7.323005358	V21	0.00346963	6.685942881
13jul08225023-m1bs-500066452030_03_p006	Blue_SD	0.004300889	7.323005358	V22	0.004152077	6.930091271
13jul08225023-m1bs-500066452030_03_p006	Blue_SD	0.004300889	7.323005358	V23	0.004079026	6.348799289
13jul08225023-m1bs-500066452030_03_p006	Blue_SD	0.004300889	7.323005358	V24	0.004166552	6.825042221
13jul08225023-m1bs-500066452030_03_p006	Blue_SD	0.004300889	7.323005358	V25	0.004014159	7.149273394
13jul08225023-m1bs-500066452030_03_p006	Blue_SD	0.004300889	7.323005358	V26	0.003977288	7.111823048
13jul08225023-m1bs-500066452030_03_p006	Blue_SD	0.004300889	7.323005358	V27	0.003844844	6.943318219
13jul08225023-m1bs-500066452030_03_p006	Blue_SD	0.004300889	7.323005358	V28	0.00381236	6.797721099
13jul08225023-m1bs-500066452030_03_p006	Blue_SD	0.004300889	7.323005358	V29	0.003585606	6.608446342
13jul08225023-m1bs-500066452030_03_p006	Blue_SD	0.004300889	7.323005358	V30	0.003757322	6.82762438
13jul08225023-m1bs-500066452030_03_p006	Blue_SD	0.004300889	7.323005358	V31	0.003921147	6.765437413
13jul08225023-m1bs-500066452030_03_p006	Blue_SD	0.004300889	7.323005358	V32	0.003584646	6.98839858
13jul08225023-m1bs-500066452030_03_p006	Blue_SD	0.004300889	7.323005358	V33	0.003748821	6.448165088
13jul08225023-m1bs-500066452030_03_p006	Blue_SD	0.004300889	7.323005358	V34	0.004007881	6.569636676
13jul08225023-m1bs-500066452030_03_p006	Blue_SD	0.004300889	7.323005358	V35	0.003663377	6.685706138
13jul08225023-m1bs-500066452030_03_p006	Blue_SD	0.004300889	7.323005358	V36	0.003901753	7.118319245
13jul08225023-m1bs-500066452030_03_p006	Blue_SD	0.004300889	7.323005358	V37	0.003633341	6.609656585
13jul08225023-m1bs-500066452030_03_p006	Blue_SD	0.004300889	7.323005358	V38	0.00325629	6.748006546
13jul08225023-m1bs-500066452030_03_p006	Blue_SD	0.004300889	7.323005358	V39	0.004449469	7.306306764
13jul08225023-m1bs-500066452030_03_p006	Blue_SD	0.004300889	7.323005358	V40	0.003074749	6.365504004
13jul08225023-m1bs-500066452030_03_p006	Blue_SD	0.004300889	7.323005358	V41	0.003549726	6.726326833
13jul08225023-m1bs-500066452030_03_p006	Blue_SD	0.004300889	7.323005358	V42	0.004252735	6.904899643
13jul08225023-m1bs-500066452030_03_p006	Blue_SD	0.004300889	7.323005358	V43	0.003813193	7.03887381
13jul08225023-m1bs-500066452030_03_p006	Blue_SD	0.004300889	7.323005358	V44	0.003555145	6.666720721
13jul08225023-m1bs-500066452030_03_p006	Blue_SD	0.004300889	7.323005358	V45	0.00335333	6.572348268
13jul08225023-m1bs-500066452030_03_p006	Blue_SD	0.004300889	7.323005358	V46	0.003264639	6.687787091
13jul08225023-m1bs-500066452030_03_p006	Blue_SD	0.004300889	7.323005358	V47	0.003962859	7.025569051
13jul08225023-m1bs-500066452030_03_p006	Blue_SD	0.004300889	7.323005358	V48	0.003196206	6.803018354
13jul08225023-m1bs-500066452030_03_p006	Blue_SD	0.004300889	7.323005358	V49	0.003595874	6.913457393
13jul08225023-m1bs-500066452030_03_p006	Blue_SD	0.004300889	7.323005358	V50	0.003524327	6.679712375
13jul08225023-m1bs-500066452030_03_p006	Blue_SD	0.004300889	7.323005358	V51	0.00419824	7.161637846
13jul08225023-m1bs-500066452030_03_p006	Blue_SD	0.004300889	7.323005358	V52	0.00405023	6.779182367
13jul08225023-m1bs-500066452030_03_p006	Blue_SD	0.004300889	7.323005358	V53	0.003903127	6.770263529
13jul08225023-m1bs-500066452030_03_p006	Blue_SD	0.004300889	7.323005358	V54	0.004111882	7.184235463
13jul08225023-m1bs-500066452030_03_p006	Blue_SD	0.004300889	7.323005358	V55	0.003563795	7.023756334
13jul08225023-m1bs-500066452030_03_p006	Blue_SD	0.004300889	7.323005358	V56	0.005041097	7.64061426
13jul08225023-m1bs-500066452030_03_p006	Blue_SD	0.004300889	7.323005358	V57	0.003844924	6.599452818
13jul08225023-m1bs-500066452030_03_p006	Blue_SD	0.004300889	7.323005358	V58	0.003969764	6.976792645
13jul08225023-m1bs-500066452030_03_p006	Blue_SD	0.004300889	7.323005358	V59	0.004244602	6.843340623
13jul08225023-m1bs-500066452030_03_p006	Blue_SD	0.004300889	7.323005358	V60	0.004018307	6.88478107
13jul08225023-m1bs-500066452030_03_p006	Blue_SD	0.004300889	7.323005358	V61	0.004347832	7.303574829
13jul08225023-m1bs-500066452030_03_p006	Blue_SD	0.004300889	7.323005358	V62	0.003647674	6.683997417
13jul08225023-m1bs-500066452030_03_p006	Blue_SD	0.004300889	7.323005358	V63	0.003737033	6.25857619
13jul08225023-m1bs-500066452030_03_p006	Blue_SD	0.004300889	7.323005358	V64	0.004896633	7.328294348
13jul08225023-m1bs-500066452030_03_p006	Blue_SD	0.004300889	7.323005358	V65	0.003472582	6.367419713
13jul08225023-m1bs-500066452030_03_p006	Blue_SD	0.004300889	7.323005358	V66	0.003432059	6.336551377
13jul08225023-m1bs-500066452030_03_p006	Blue_SD	0.004300889	7.323005358	V67	0.003828207	7.0726075
13jul08225023-m1bs-500066452030_03_p006	Blue_SD	0.004300889	7.323005358	V68	0.004364363	6.926767405
13jul08225023-m1bs-500066452030_03_p006	Blue_SD	0.004300889	7.323005358	V69	0.003137089	6.437655321
13jul08225023-m1bs-500066452030_03_p006	Blue_SD	0.004300889	7.323005358	V70	0.003873871	6.603823899
13jul08225023-m1bs-500066452030_03_p006	Blue_SD	0.004300889	7.323005358	V71	0.003599687	6.73737692
13jul08225023-m1bs-500066452030_03_p006	Blue_SD	0.004300889	7.323005358	V72	0.004181656	6.712370767
13jul08225023-m1bs-500066452030_03_p006	Blue_SD	0.004300889	7.323005358	V73	0.003717737	6.659459998
13jul08225023-m1bs-500066452030_03_p006	Blue_SD	0.004300889	7.323005358	V74	0.003659186	6.788481769
13jul08225023-m1bs-500066452030_03_p006	Blue_SD	0.004300889	7.323005358	V75	0.004921722	7.458296699
13jul08225023-m1bs-500066452030_03_p006	Blue_SD	0.004300889	7.323005358	V76	0.003770575	6.690907401
13jul08225023-m1bs-500066452030_03_p006	Blue_SD	0.004300889	7.323005358	V77	0.004296301	7.183557174
13jul08225023-m1bs-500066452030_03_p006	Blue_SD	0.004300889	7.323005358	V78	0.004049764	6.792373101
13jul08225023-m1bs-500066452030_03_p006	Blue_SD	0.004300889	7.323005358	V79	0.004660442	7.14701206
13jul08225023-m1bs-500066452030_03_p006	Blue_SD	0.004300889	7.323005358	V80	0.003382111	6.636260019
13jul08225023-m1bs-500066452030_03_p006	Blue_SD	0.004300889	7.323005358	V81	0.003560826	6.765704822
13jul08225023-m1bs-500066452030_03_p006	Blue_SD	0.004300889	7.323005358	V82	0.004335217	6.647577003
13jul08225023-m1bs-500066452030_03_p006	Blue_SD	0.004300889	7.323005358	V83	0.003547415	6.807205991
13jul08225023-m1bs-500066452030_03_p006	Blue_SD	0.004300889	7.323005358	V84	0.00377533	6.964676203
13jul08225023-m1bs-500066452030_03_p006	Blue_SD	0.004300889	7.323005358	V85	0.003650142	6.589337927
13jul08225023-m1bs-500066452030_03_p006	Blue_SD	0.004300889	7.323005358	V86	0.004046258	7.415890545
13jul08225023-m1bs-500066452030_03_p006	Blue_SD	0.004300889	7.323005358	V87	0.003334088	6.745037768
13jul08225023-m1bs-500066452030_03_p006	Blue_SD	0.004300889	7.323005358	V88	0.00375079	6.686359047
13jul08225023-m1bs-500066452030_03_p006	Blue_SD	0.004300889	7.323005358	V89	0.004179378	6.832028501
13jul08225023-m1bs-500066452030_03_p006	Blue_SD	0.004300889	7.323005358	V90	0.003609566	6.641198188
13jul08225023-m1bs-500066452030_03_p006	Blue_SD	0.004300889	7.323005358	V91	0.004776812	7.223283946
13jul08225023-m1bs-500066452030_03_p006	Blue_SD	0.004300889	7.323005358	V92	0.003666698	6.717362733
13jul08225023-m1bs-500066452030_03_p006	Blue_SD	0.004300889	7.323005358	V93	0.003592478	6.388306811
13jul08225023-m1bs-500066452030_03_p006	Blue_SD	0.004300889	7.323005358	V94	0.003770008	6.241351334
13jul08225023-m1bs-500066452030_03_p006	Blue_SD	0.004300889	7.323005358	V95	0.003250886	6.673937063
13jul08225023-m1bs-500066452030_03_p006	Blue_SD	0.004300889	7.323005358	V96	0.003303161	6.622540371
13jul08225023-m1bs-500066452030_03_p006	Blue_SD	0.004300889	7.323005358	V97	0.004124357	6.886144384
13jul08225023-m1bs-500066452030_03_p006	Blue_SD	0.004300889	7.323005358	V98	0.003956114	6.953849886
13jul08225023-m1bs-500066452030_03_p006	Blue_SD	0.004300889	7.323005358	V99	0.00407579	6.88971494
13jul08225023-m1bs-500066452030_03_p006	Blue_SD	0.004300889	7.323005358	V100	0.003740785	6.54502797
13jul08225023-m1bs-500066452030_03_p006	Green_SD	0.004256086	8.508262816	V1	0.003977432	7.377194022
13jul08225023-m1bs-500066452030_03_p006	Green_SD	0.004256086	8.508262816	V2	0.003731445	7.237493889
13jul08225023-m1bs-500066452030_03_p006	Green_SD	0.004256086	8.508262816	V3	0.004079425	7.701841148
13jul08225023-m1bs-500066452030_03_p006	Green_SD	0.004256086	8.508262816	V4	0.004435495	7.576715128
13jul08225023-m1bs-500066452030_03_p006	Green_SD	0.004256086	8.508262816	V5	0.003895468	7.165524199
13jul08225023-m1bs-500066452030_03_p006	Green_SD	0.004256086	8.508262816	V6	0.003827468	7.739365742
13jul08225023-m1bs-500066452030_03_p006	Green_SD	0.004256086	8.508262816	V7	0.0039829	7.616661854
13jul08225023-m1bs-500066452030_03_p006	Green_SD	0.004256086	8.508262816	V8	0.004452632	7.885597738
13jul08225023-m1bs-500066452030_03_p006	Green_SD	0.004256086	8.508262816	V9	0.005240264	8.316994351
13jul08225023-m1bs-500066452030_03_p006	Green_SD	0.004256086	8.508262816	V10	0.004475762	7.485375495
13jul08225023-m1bs-500066452030_03_p006	Green_SD	0.004256086	8.508262816	V11	0.003619925	6.758633716
13jul08225023-m1bs-500066452030_03_p006	Green_SD	0.004256086	8.508262816	V12	0.003725846	7.103267609
13jul08225023-m1bs-500066452030_03_p006	Green_SD	0.004256086	8.508262816	V13	0.004115388	7.562069174
13jul08225023-m1bs-500066452030_03_p006	Green_SD	0.004256086	8.508262816	V14	0.003923733	7.497618667
13jul08225023-m1bs-500066452030_03_p006	Green_SD	0.004256086	8.508262816	V15	0.004469369	7.652200541
13jul08225023-m1bs-500066452030_03_p006	Green_SD	0.004256086	8.508262816	V16	0.004406924	7.47096298
13jul08225023-m1bs-500066452030_03_p006	Green_SD	0.004256086	8.508262816	V17	0.00426726	7.402572566
13jul08225023-m1bs-500066452030_03_p006	Green_SD	0.004256086	8.508262816	V18	0.004103742	7.149343651
13jul08225023-m1bs-500066452030_03_p006	Green_SD	0.004256086	8.508262816	V19	0.004018951	7.469095879
13jul08225023-m1bs-500066452030_03_p006	Green_SD	0.004256086	8.508262816	V20	0.003464218	7.142378002
13jul08225023-m1bs-500066452030_03_p006	Green_SD	0.004256086	8.508262816	V21	0.003747752	7.333679835
13jul08225023-m1bs-500066452030_03_p006	Green_SD	0.004256086	8.508262816	V22	0.003952732	7.155053767
13jul08225023-m1bs-500066452030_03_p006	Green_SD	0.004256086	8.508262816	V23	0.004138616	7.141174537
13jul08225023-m1bs-500066452030_03_p006	Green_SD	0.004256086	8.508262816	V24	0.004189422	7.565987941
13jul08225023-m1bs-500066452030_03_p006	Green_SD	0.004256086	8.508262816	V25	0.003486133	6.959064736
13jul08225023-m1bs-500066452030_03_p006	Green_SD	0.004256086	8.508262816	V26	0.003527755	6.997582048
13jul08225023-m1bs-500066452030_03_p006	Green_SD	0.004256086	8.508262816	V27	0.003744101	7.416388961
13jul08225023-m1bs-500066452030_03_p006	Green_SD	0.004256086	8.508262816	V28	0.004551433	8.018198849
13jul08225023-m1bs-500066452030_03_p006	Green_SD	0.004256086	8.508262816	V29	0.00392553	7.140948969
13jul08225023-m1bs-500066452030_03_p006	Green_SD	0.004256086	8.508262816	V30	0.004199993	7.798432075
13jul08225023-m1bs-500066452030_03_p006	Green_SD	0.004256086	8.508262816	V31	0.004301057	7.058550943
13jul08225023-m1bs-500066452030_03_p006	Green_SD	0.004256086	8.508262816	V32	0.003879055	7.450493775
13jul08225023-m1bs-500066452030_03_p006	Green_SD	0.004256086	8.508262816	V33	0.003799185	7.364532002
13jul08225023-m1bs-500066452030_03_p006	Green_SD	0.004256086	8.508262816	V34	0.003542741	7.134697894
13jul08225023-m1bs-500066452030_03_p006	Green_SD	0.004256086	8.508262816	V35	0.004211346	7.193902501
13jul08225023-m1bs-500066452030_03_p006	Green_SD	0.004256086	8.508262816	V36	0.003820832	7.321445899
13jul08225023-m1bs-500066452030_03_p006	Green_SD	0.004256086	8.508262816	V37	0.003797871	7.111239617
13jul08225023-m1bs-500066452030_03_p006	Green_SD	0.004256086	8.508262816	V38	0.003790324	7.370818974
13jul08225023-m1bs-500066452030_03_p006	Green_SD	0.004256086	8.508262816	V39	0.003943808	7.835735647
13jul08225023-m1bs-500066452030_03_p006	Green_SD	0.004256086	8.508262816	V40	0.004369178	7.556755343
13jul08225023-m1bs-500066452030_03_p006	Green_SD	0.004256086	8.508262816	V41	0.004156314	7.410310198
13jul08225023-m1bs-500066452030_03_p006	Green_SD	0.004256086	8.508262816	V42	0.003786491	7.745632545
13jul08225023-m1bs-500066452030_03_p006	Green_SD	0.004256086	8.508262816	V43	0.004188109	7.607689644
13jul08225023-m1bs-500066452030_03_p006	Green_SD	0.004256086	8.508262816	V44	0.003892309	7.6724098
13jul08225023-m1bs-500066452030_03_p006	Green_SD	0.004256086	8.508262816	V45	0.003999928	7.25243351
13jul08225023-m1bs-500066452030_03_p006	Green_SD	0.004256086	8.508262816	V46	0.004762744	7.675183209
13jul08225023-m1bs-500066452030_03_p006	Green_SD	0.004256086	8.508262816	V47	0.004633573	8.397637778
13jul08225023-m1bs-500066452030_03_p006	Green_SD	0.004256086	8.508262816	V48	0.003492327	7.175312365
13jul08225023-m1bs-500066452030_03_p006	Green_SD	0.004256086	8.508262816	V49	0.004562062	7.918533616
13jul08225023-m1bs-500066452030_03_p006	Green_SD	0.004256086	8.508262816	V50	0.004216513	7.476881947
13jul08225023-m1bs-500066452030_03_p006	Green_SD	0.004256086	8.508262816	V51	0.004125471	7.397494111
13jul08225023-m1bs-500066452030_03_p006	Green_SD	0.004256086	8.508262816	V52	0.004348428	7.629185017
13jul08225023-m1bs-500066452030_03_p006	Green_SD	0.004256086	8.508262816	V53	0.004098858	7.440105629
13jul08225023-m1bs-500066452030_03_p006	Green_SD	0.004256086	8.508262816	V54	0.005219472	7.647904607
13jul08225023-m1bs-500066452030_03_p006	Green_SD	0.004256086	8.508262816	V55	0.004940499	7.905448428
13jul08225023-m1bs-500066452030_03_p006	Green_SD	0.004256086	8.508262816	V56	0.003747068	7.410298215
13jul08225023-m1bs-500066452030_03_p006	Green_SD	0.004256086	8.508262816	V57	0.004012189	7.432915919
13jul08225023-m1bs-500066452030_03_p006	Green_SD	0.004256086	8.508262816	V58	0.004053624	7.506977235
13jul08225023-m1bs-500066452030_03_p006	Green_SD	0.004256086	8.508262816	V59	0.003756591	6.927557204
13jul08225023-m1bs-500066452030_03_p006	Green_SD	0.004256086	8.508262816	V60	0.004991496	7.707160248
13jul08225023-m1bs-500066452030_03_p006	Green_SD	0.004256086	8.508262816	V61	0.004151193	7.574226357
13jul08225023-m1bs-500066452030_03_p006	Green_SD	0.004256086	8.508262816	V62	0.003995427	7.500428261
13jul08225023-m1bs-500066452030_03_p006	Green_SD	0.004256086	8.508262816	V63	0.00357855	6.979446151
13jul08225023-m1bs-500066452030_03_p006	Green_SD	0.004256086	8.508262816	V64	0.003907383	7.60816802
13jul08225023-m1bs-500066452030_03_p006	Green_SD	0.004256086	8.508262816	V65	0.004005848	7.223358547
13jul08225023-m1bs-500066452030_03_p006	Green_SD	0.004256086	8.508262816	V66	0.003708034	6.92369473
13jul08225023-m1bs-500066452030_03_p006	Green_SD	0.004256086	8.508262816	V67	0.00451712	8.423712745
13jul08225023-m1bs-500066452030_03_p006	Green_SD	0.004256086	8.508262816	V68	0.004550062	7.905901182
13jul08225023-m1bs-500066452030_03_p006	Green_SD	0.004256086	8.508262816	V69	0.003971736	7.463814325
13jul08225023-m1bs-500066452030_03_p006	Green_SD	0.004256086	8.508262816	V70	0.003973363	7.705599668
13jul08225023-m1bs-500066452030_03_p006	Green_SD	0.004256086	8.508262816	V71	0.003981459	7.601938485
13jul08225023-m1bs-500066452030_03_p006	Green_SD	0.004256086	8.508262816	V72	0.003526152	7.235249557
13jul08225023-m1bs-500066452030_03_p006	Green_SD	0.004256086	8.508262816	V73	0.0033927	6.639405653
13jul08225023-m1bs-500066452030_03_p006	Green_SD	0.004256086	8.508262816	V74	0.002971862	6.525365308
13jul08225023-m1bs-500066452030_03_p006	Green_SD	0.004256086	8.508262816	V75	0.004108017	7.05951001
13jul08225023-m1bs-500066452030_03_p006	Green_SD	0.004256086	8.508262816	V76	0.004301571	7.721470467
13jul08225023-m1bs-500066452030_03_p006	Green_SD	0.004256086	8.508262816	V77	0.004698225	8.062951422
13jul08225023-m1bs-500066452030_03_p006	Green_SD	0.004256086	8.508262816	V78	0.00405659	7.832243022
13jul08225023-m1bs-500066452030_03_p006	Green_SD	0.004256086	8.508262816	V79	0.004094109	7.439485576
13jul08225023-m1bs-500066452030_03_p006	Green_SD	0.004256086	8.508262816	V80	0.004375948	7.880029374
13jul08225023-m1bs-500066452030_03_p006	Green_SD	0.004256086	8.508262816	V81	0.004912366	7.740265744
13jul08225023-m1bs-500066452030_03_p006	Green_SD	0.004256086	8.508262816	V82	0.003668599	7.586343083
13jul08225023-m1bs-500066452030_03_p006	Green_SD	0.004256086	8.508262816	V83	0.003748267	7.488555919
13jul08225023-m1bs-500066452030_03_p006	Green_SD	0.004256086	8.508262816	V84	0.004910617	8.17665565
13jul08225023-m1bs-500066452030_03_p006	Green_SD	0.004256086	8.508262816	V85	0.003921071	7.266988312
13jul08225023-m1bs-500066452030_03_p006	Green_SD	0.004256086	8.508262816	V86	0.004097531	7.686347338
13jul08225023-m1bs-500066452030_03_p006	Green_SD	0.004256086	8.508262816	V87	0.004633121	7.517098041
13jul08225023-m1bs-500066452030_03_p006	Green_SD	0.004256086	8.508262816	V88	0.00403734	7.984270629
13jul08225023-m1bs-500066452030_03_p006	Green_SD	0.004256086	8.508262816	V89	0.004488993	7.461664699
13jul08225023-m1bs-500066452030_03_p006	Green_SD	0.004256086	8.508262816	V90	0.003602383	6.945362616
13jul08225023-m1bs-500066452030_03_p006	Green_SD	0.004256086	8.508262816	V91	0.004661777	7.738148183
13jul08225023-m1bs-500066452030_03_p006	Green_SD	0.004256086	8.508262816	V92	0.004019773	7.455015121
13jul08225023-m1bs-500066452030_03_p006	Green_SD	0.004256086	8.508262816	V93	0.003355571	7.129698838
13jul08225023-m1bs-500066452030_03_p006	Green_SD	0.004256086	8.508262816	V94	0.004726015	7.808578312
13jul08225023-m1bs-500066452030_03_p006	Green_SD	0.004256086	8.508262816	V95	0.004276786	8.02846725
13jul08225023-m1bs-500066452030_03_p006	Green_SD	0.004256086	8.508262816	V96	0.003696706	7.332241212
13jul08225023-m1bs-500066452030_03_p006	Green_SD	0.004256086	8.508262816	V97	0.004153294	7.340535753
13jul08225023-m1bs-500066452030_03_p006	Green_SD	0.004256086	8.508262816	V98	0.004167877	7.858271921
13jul08225023-m1bs-500066452030_03_p006	Green_SD	0.004256086	8.508262816	V99	0.003490801	7.502771564
13jul08225023-m1bs-500066452030_03_p006	Green_SD	0.004256086	8.508262816	V100	0.003452935	7.138963124
13jul08225023-m1bs-500066452030_03_p006	Yellow_SD	0.003351152	7.291555099	V1	0.003046098	6.299378381
13jul08225023-m1bs-500066452030_03_p006	Yellow_SD	0.003351152	7.291555099	V2	0.003746702	6.714967507
13jul08225023-m1bs-500066452030_03_p006	Yellow_SD	0.003351152	7.291555099	V3	0.003123981	6.940888733
13jul08225023-m1bs-500066452030_03_p006	Yellow_SD	0.003351152	7.291555099	V4	0.003648878	6.634640648
13jul08225023-m1bs-500066452030_03_p006	Yellow_SD	0.003351152	7.291555099	V5	0.003001671	6.311966471
13jul08225023-m1bs-500066452030_03_p006	Yellow_SD	0.003351152	7.291555099	V6	0.002994086	6.466521081
13jul08225023-m1bs-500066452030_03_p006	Yellow_SD	0.003351152	7.291555099	V7	0.002919688	6.61897675
13jul08225023-m1bs-500066452030_03_p006	Yellow_SD	0.003351152	7.291555099	V8	0.003640199	6.686607192
13jul08225023-m1bs-500066452030_03_p006	Yellow_SD	0.003351152	7.291555099	V9	0.003080458	6.300473334
13jul08225023-m1bs-500066452030_03_p006	Yellow_SD	0.003351152	7.291555099	V10	0.003016468	6.647892985
13jul08225023-m1bs-500066452030_03_p006	Yellow_SD	0.003351152	7.291555099	V11	0.003423456	7.044830046
13jul08225023-m1bs-500066452030_03_p006	Yellow_SD	0.003351152	7.291555099	V12	0.002838164	5.949784041
13jul08225023-m1bs-500066452030_03_p006	Yellow_SD	0.003351152	7.291555099	V13	0.003275146	6.796154234
13jul08225023-m1bs-500066452030_03_p006	Yellow_SD	0.003351152	7.291555099	V14	0.002922561	6.714446817
13jul08225023-m1bs-500066452030_03_p006	Yellow_SD	0.003351152	7.291555099	V15	0.003268835	6.580096863
13jul08225023-m1bs-500066452030_03_p006	Yellow_SD	0.003351152	7.291555099	V16	0.002965869	6.755354709
13jul08225023-m1bs-500066452030_03_p006	Yellow_SD	0.003351152	7.291555099	V17	0.003410621	6.681907443
13jul08225023-m1bs-500066452030_03_p006	Yellow_SD	0.003351152	7.291555099	V18	0.002791608	6.531999303
13jul08225023-m1bs-500066452030_03_p006	Yellow_SD	0.003351152	7.291555099	V19	0.003357121	6.676310215
13jul08225023-m1bs-500066452030_03_p006	Yellow_SD	0.003351152	7.291555099	V20	0.0032178	6.312474146
13jul08225023-m1bs-500066452030_03_p006	Yellow_SD	0.003351152	7.291555099	V21	0.002836086	6.389361754
13jul08225023-m1bs-500066452030_03_p006	Yellow_SD	0.003351152	7.291555099	V22	0.003099237	6.27979848
13jul08225023-m1bs-500066452030_03_p006	Yellow_SD	0.003351152	7.291555099	V23	0.003148011	6.223054248
13jul08225023-m1bs-500066452030_03_p006	Yellow_SD	0.003351152	7.291555099	V24	0.003578832	6.832094466
13jul08225023-m1bs-500066452030_03_p006	Yellow_SD	0.003351152	7.291555099	V25	0.003414744	6.586052472
13jul08225023-m1bs-500066452030_03_p006	Yellow_SD	0.003351152	7.291555099	V26	0.003565615	6.747280593
13jul08225023-m1bs-500066452030_03_p006	Yellow_SD	0.003351152	7.291555099	V27	0.003188937	6.799079255
13jul08225023-m1bs-500066452030_03_p006	Yellow_SD	0.003351152	7.291555099	V28	0.003431469	6.610102039
13jul08225023-m1bs-500066452030_03_p006	Yellow_SD	0.003351152	7.291555099	V29	0.002879274	6.288790891
13jul08225023-m1bs-500066452030_03_p006	Yellow_SD	0.003351152	7.291555099	V30	0.003511522	6.790434759
13jul08225023-m1bs-500066452030_03_p006	Yellow_SD	0.003351152	7.291555099	V31	0.003005672	6.516863606
13jul08225023-m1bs-500066452030_03_p006	Yellow_SD	0.003351152	7.291555099	V32	0.00310713	6.880506192
13jul08225023-m1bs-500066452030_03_p006	Yellow_SD	0.003351152	7.291555099	V33	0.002795174	6.464617854
13jul08225023-m1bs-500066452030_03_p006	Yellow_SD	0.003351152	7.291555099	V34	0.002687784	6.41145824
13jul08225023-m1bs-500066452030_03_p006	Yellow_SD	0.003351152	7.291555099	V35	0.002317189	6.467257491
13jul08225023-m1bs-500066452030_03_p006	Yellow_SD	0.003351152	7.291555099	V36	0.003304214	6.678961008
13jul08225023-m1bs-500066452030_03_p006	Yellow_SD	0.003351152	7.291555099	V37	0.003367089	6.466556027
13jul08225023-m1bs-500066452030_03_p006	Yellow_SD	0.003351152	7.291555099	V38	0.003391367	7.058220875
13jul08225023-m1bs-500066452030_03_p006	Yellow_SD	0.003351152	7.291555099	V39	0.003458519	6.6317819
13jul08225023-m1bs-500066452030_03_p006	Yellow_SD	0.003351152	7.291555099	V40	0.0021421	5.790487806
13jul08225023-m1bs-500066452030_03_p006	Yellow_SD	0.003351152	7.291555099	V41	0.003692638	6.828039817
13jul08225023-m1bs-500066452030_03_p006	Yellow_SD	0.003351152	7.291555099	V42	0.003172594	6.709173609
13jul08225023-m1bs-500066452030_03_p006	Yellow_SD	0.003351152	7.291555099	V43	0.002867701	6.666972734
13jul08225023-m1bs-500066452030_03_p006	Yellow_SD	0.003351152	7.291555099	V44	0.00310537	6.089521325
13jul08225023-m1bs-500066452030_03_p006	Yellow_SD	0.003351152	7.291555099	V45	0.002950475	6.51197875
13jul08225023-m1bs-500066452030_03_p006	Yellow_SD	0.003351152	7.291555099	V46	0.002840388	6.147996771
13jul08225023-m1bs-500066452030_03_p006	Yellow_SD	0.003351152	7.291555099	V47	0.003070376	6.774765288
13jul08225023-m1bs-500066452030_03_p006	Yellow_SD	0.003351152	7.291555099	V48	0.002821426	6.347371702
13jul08225023-m1bs-500066452030_03_p006	Yellow_SD	0.003351152	7.291555099	V49	0.003260853	6.695454671
13jul08225023-m1bs-500066452030_03_p006	Yellow_SD	0.003351152	7.291555099	V50	0.002949147	6.407315268
13jul08225023-m1bs-500066452030_03_p006	Yellow_SD	0.003351152	7.291555099	V51	0.00337471	6.674702568
13jul08225023-m1bs-500066452030_03_p006	Yellow_SD	0.003351152	7.291555099	V52	0.002927195	6.537821058
13jul08225023-m1bs-500066452030_03_p006	Yellow_SD	0.003351152	7.291555099	V53	0.003377544	6.404358819
13jul08225023-m1bs-500066452030_03_p006	Yellow_SD	0.003351152	7.291555099	V54	0.003324308	6.377125788
13jul08225023-m1bs-500066452030_03_p006	Yellow_SD	0.003351152	7.291555099	V55	0.002821705	6.522166214
13jul08225023-m1bs-500066452030_03_p006	Yellow_SD	0.003351152	7.291555099	V56	0.003174283	6.635884724
13jul08225023-m1bs-500066452030_03_p006	Yellow_SD	0.003351152	7.291555099	V57	0.00311964	6.50553493
13jul08225023-m1bs-500066452030_03_p006	Yellow_SD	0.003351152	7.291555099	V58	0.00356227	6.819271584
13jul08225023-m1bs-500066452030_03_p006	Yellow_SD	0.003351152	7.291555099	V59	0.002988369	6.322921953
13jul08225023-m1bs-500066452030_03_p006	Yellow_SD	0.003351152	7.291555099	V60	0.003152538	6.532048211
13jul08225023-m1bs-500066452030_03_p006	Yellow_SD	0.003351152	7.291555099	V61	0.003326763	6.662268702
13jul08225023-m1bs-500066452030_03_p006	Yellow_SD	0.003351152	7.291555099	V62	0.003386071	6.59592643
13jul08225023-m1bs-500066452030_03_p006	Yellow_SD	0.003351152	7.291555099	V63	0.003221031	6.836609438
13jul08225023-m1bs-500066452030_03_p006	Yellow_SD	0.003351152	7.291555099	V64	0.004241548	7.019738263
13jul08225023-m1bs-500066452030_03_p006	Yellow_SD	0.003351152	7.291555099	V65	0.002989479	6.354832204
13jul08225023-m1bs-500066452030_03_p006	Yellow_SD	0.003351152	7.291555099	V66	0.003125403	6.962890969
13jul08225023-m1bs-500066452030_03_p006	Yellow_SD	0.003351152	7.291555099	V67	0.002892013	6.192913867
13jul08225023-m1bs-500066452030_03_p006	Yellow_SD	0.003351152	7.291555099	V68	0.002953844	6.43273703
13jul08225023-m1bs-500066452030_03_p006	Yellow_SD	0.003351152	7.291555099	V69	0.002964228	6.276342709
13jul08225023-m1bs-500066452030_03_p006	Yellow_SD	0.003351152	7.291555099	V70	0.003342671	6.384581842
13jul08225023-m1bs-500066452030_03_p006	Yellow_SD	0.003351152	7.291555099	V71	0.003016233	6.419343161
13jul08225023-m1bs-500066452030_03_p006	Yellow_SD	0.003351152	7.291555099	V72	0.002918731	6.473182314
13jul08225023-m1bs-500066452030_03_p006	Yellow_SD	0.003351152	7.291555099	V73	0.002990406	6.442028575
13jul08225023-m1bs-500066452030_03_p006	Yellow_SD	0.003351152	7.291555099	V74	0.003430959	6.673547473
13jul08225023-m1bs-500066452030_03_p006	Yellow_SD	0.003351152	7.291555099	V75	0.003363687	6.384120209
13jul08225023-m1bs-500066452030_03_p006	Yellow_SD	0.003351152	7.291555099	V76	0.003257455	6.7722418
13jul08225023-m1bs-500066452030_03_p006	Yellow_SD	0.003351152	7.291555099	V77	0.003147338	6.99129715
13jul08225023-m1bs-500066452030_03_p006	Yellow_SD	0.003351152	7.291555099	V78	0.003466934	6.841173302
13jul08225023-m1bs-500066452030_03_p006	Yellow_SD	0.003351152	7.291555099	V79	0.003488909	6.605009358
13jul08225023-m1bs-500066452030_03_p006	Yellow_SD	0.003351152	7.291555099	V80	0.003170451	6.885636655
13jul08225023-m1bs-500066452030_03_p006	Yellow_SD	0.003351152	7.291555099	V81	0.003213249	6.715202506
13jul08225023-m1bs-500066452030_03_p006	Yellow_SD	0.003351152	7.291555099	V82	0.003100338	6.598146683
13jul08225023-m1bs-500066452030_03_p006	Yellow_SD	0.003351152	7.291555099	V83	0.003401709	6.613137484
13jul08225023-m1bs-500066452030_03_p006	Yellow_SD	0.003351152	7.291555099	V84	0.003324848	6.567820302
13jul08225023-m1bs-500066452030_03_p006	Yellow_SD	0.003351152	7.291555099	V85	0.002873669	6.485100987
13jul08225023-m1bs-500066452030_03_p006	Yellow_SD	0.003351152	7.291555099	V86	0.003716428	6.725886342
13jul08225023-m1bs-500066452030_03_p006	Yellow_SD	0.003351152	7.291555099	V87	0.002971505	6.14472496
13jul08225023-m1bs-500066452030_03_p006	Yellow_SD	0.003351152	7.291555099	V88	0.003464226	6.656755898
13jul08225023-m1bs-500066452030_03_p006	Yellow_SD	0.003351152	7.291555099	V89	0.003500193	6.855409204
13jul08225023-m1bs-500066452030_03_p006	Yellow_SD	0.003351152	7.291555099	V90	0.002530936	5.99545627
13jul08225023-m1bs-500066452030_03_p006	Yellow_SD	0.003351152	7.291555099	V91	0.0036563	6.921435224
13jul08225023-m1bs-500066452030_03_p006	Yellow_SD	0.003351152	7.291555099	V92	0.00254936	6.271397581
13jul08225023-m1bs-500066452030_03_p006	Yellow_SD	0.003351152	7.291555099	V93	0.003748246	6.54091567
13jul08225023-m1bs-500066452030_03_p006	Yellow_SD	0.003351152	7.291555099	V94	0.003018381	6.360559775
13jul08225023-m1bs-500066452030_03_p006	Yellow_SD	0.003351152	7.291555099	V95	0.003228912	6.555361669
13jul08225023-m1bs-500066452030_03_p006	Yellow_SD	0.003351152	7.291555099	V96	0.003454632	6.659771731
13jul08225023-m1bs-500066452030_03_p006	Yellow_SD	0.003351152	7.291555099	V97	0.003144044	6.158676918
13jul08225023-m1bs-500066452030_03_p006	Yellow_SD	0.003351152	7.291555099	V98	0.003214332	6.617751002
13jul08225023-m1bs-500066452030_03_p006	Yellow_SD	0.003351152	7.291555099	V99	0.00281551	6.167570382
13jul08225023-m1bs-500066452030_03_p006	Yellow_SD	0.003351152	7.291555099	V100	0.003246326	6.498564765
13jul08225023-m1bs-500066452030_03_p006	Red_SD	0.003721014	7.434805907	V1	0.003473305	6.870075816
13jul08225023-m1bs-500066452030_03_p006	Red_SD	0.003721014	7.434805907	V2	0.003632152	6.749451295
13jul08225023-m1bs-500066452030_03_p006	Red_SD	0.003721014	7.434805907	V3	0.004200359	7.066041643
13jul08225023-m1bs-500066452030_03_p006	Red_SD	0.003721014	7.434805907	V4	0.004216226	7.095113109
13jul08225023-m1bs-500066452030_03_p006	Red_SD	0.003721014	7.434805907	V5	0.003039568	6.502339925
13jul08225023-m1bs-500066452030_03_p006	Red_SD	0.003721014	7.434805907	V6	0.00333802	6.892421182
13jul08225023-m1bs-500066452030_03_p006	Red_SD	0.003721014	7.434805907	V7	0.004333997	6.989796549
13jul08225023-m1bs-500066452030_03_p006	Red_SD	0.003721014	7.434805907	V8	0.003861242	6.865218711
13jul08225023-m1bs-500066452030_03_p006	Red_SD	0.003721014	7.434805907	V9	0.003485241	6.907070332
13jul08225023-m1bs-500066452030_03_p006	Red_SD	0.003721014	7.434805907	V10	0.003575804	6.760482662
13jul08225023-m1bs-500066452030_03_p006	Red_SD	0.003721014	7.434805907	V11	0.0033864	6.586338066
13jul08225023-m1bs-500066452030_03_p006	Red_SD	0.003721014	7.434805907	V12	0.002876388	6.166729939
13jul08225023-m1bs-500066452030_03_p006	Red_SD	0.003721014	7.434805907	V13	0.003649031	6.984891883
13jul08225023-m1bs-500066452030_03_p006	Red_SD	0.003721014	7.434805907	V14	0.003307807	6.811743153
13jul08225023-m1bs-500066452030_03_p006	Red_SD	0.003721014	7.434805907	V15	0.00358202	6.654112283
13jul08225023-m1bs-500066452030_03_p006	Red_SD	0.003721014	7.434805907	V16	0.003405151	6.75348789
13jul08225023-m1bs-500066452030_03_p006	Red_SD	0.003721014	7.434805907	V17	0.004023159	6.748713064
13jul08225023-m1bs-500066452030_03_p006	Red_SD	0.003721014	7.434805907	V18	0.002997707	6.231291278
13jul08225023-m1bs-500066452030_03_p006	Red_SD	0.003721014	7.434805907	V19	0.003616785	6.73969415
13jul08225023-m1bs-500066452030_03_p006	Red_SD	0.003721014	7.434805907	V20	0.003032299	6.344468181
13jul08225023-m1bs-500066452030_03_p006	Red_SD	0.003721014	7.434805907	V21	0.003625254	6.546798472
13jul08225023-m1bs-500066452030_03_p006	Red_SD	0.003721014	7.434805907	V22	0.003716323	6.578861263
13jul08225023-m1bs-500066452030_03_p006	Red_SD	0.003721014	7.434805907	V23	0.003893216	6.592193849
13jul08225023-m1bs-500066452030_03_p006	Red_SD	0.003721014	7.434805907	V24	0.004078789	6.970396541
13jul08225023-m1bs-500066452030_03_p006	Red_SD	0.003721014	7.434805907	V25	0.003163024	6.740822425
13jul08225023-m1bs-500066452030_03_p006	Red_SD	0.003721014	7.434805907	V26	0.003100614	6.270866533
13jul08225023-m1bs-500066452030_03_p006	Red_SD	0.003721014	7.434805907	V27	0.003412875	7.022378853
13jul08225023-m1bs-500066452030_03_p006	Red_SD	0.003721014	7.434805907	V28	0.003691826	6.892416259
13jul08225023-m1bs-500066452030_03_p006	Red_SD	0.003721014	7.434805907	V29	0.003042653	6.660037903
13jul08225023-m1bs-500066452030_03_p006	Red_SD	0.003721014	7.434805907	V30	0.003534379	6.671226031
13jul08225023-m1bs-500066452030_03_p006	Red_SD	0.003721014	7.434805907	V31	0.003618008	6.564299052
13jul08225023-m1bs-500066452030_03_p006	Red_SD	0.003721014	7.434805907	V32	0.003861102	6.949106818
13jul08225023-m1bs-500066452030_03_p006	Red_SD	0.003721014	7.434805907	V33	0.003458872	6.56511576
13jul08225023-m1bs-500066452030_03_p006	Red_SD	0.003721014	7.434805907	V34	0.003417793	6.529931141
13jul08225023-m1bs-500066452030_03_p006	Red_SD	0.003721014	7.434805907	V35	0.003217466	6.55678633
13jul08225023-m1bs-500066452030_03_p006	Red_SD	0.003721014	7.434805907	V36	0.003255272	6.710940064
13jul08225023-m1bs-500066452030_03_p006	Red_SD	0.003721014	7.434805907	V37	0.003420589	6.669458957
13jul08225023-m1bs-500066452030_03_p006	Red_SD	0.003721014	7.434805907	V38	0.003473799	6.907531319
13jul08225023-m1bs-500066452030_03_p006	Red_SD	0.003721014	7.434805907	V39	0.003594674	6.970538051
13jul08225023-m1bs-500066452030_03_p006	Red_SD	0.003721014	7.434805907	V40	0.002771084	5.862515279
13jul08225023-m1bs-500066452030_03_p006	Red_SD	0.003721014	7.434805907	V41	0.003457166	6.740214329
13jul08225023-m1bs-500066452030_03_p006	Red_SD	0.003721014	7.434805907	V42	0.00332837	6.519235118
13jul08225023-m1bs-500066452030_03_p006	Red_SD	0.003721014	7.434805907	V43	0.003725204	6.941917818
13jul08225023-m1bs-500066452030_03_p006	Red_SD	0.003721014	7.434805907	V44	0.003341161	6.268847773
13jul08225023-m1bs-500066452030_03_p006	Red_SD	0.003721014	7.434805907	V45	0.003588536	6.972573296
13jul08225023-m1bs-500066452030_03_p006	Red_SD	0.003721014	7.434805907	V46	0.003236447	6.635542969
13jul08225023-m1bs-500066452030_03_p006	Red_SD	0.003721014	7.434805907	V47	0.003873231	7.200965228
13jul08225023-m1bs-500066452030_03_p006	Red_SD	0.003721014	7.434805907	V48	0.002872101	6.388140987
13jul08225023-m1bs-500066452030_03_p006	Red_SD	0.003721014	7.434805907	V49	0.003453097	6.761249592
13jul08225023-m1bs-500066452030_03_p006	Red_SD	0.003721014	7.434805907	V50	0.003727242	6.802385381
13jul08225023-m1bs-500066452030_03_p006	Red_SD	0.003721014	7.434805907	V51	0.00351067	7.042957286
13jul08225023-m1bs-500066452030_03_p006	Red_SD	0.003721014	7.434805907	V52	0.002858878	6.687004087
13jul08225023-m1bs-500066452030_03_p006	Red_SD	0.003721014	7.434805907	V53	0.003363668	6.814985037
13jul08225023-m1bs-500066452030_03_p006	Red_SD	0.003721014	7.434805907	V54	0.003598675	6.861542268
13jul08225023-m1bs-500066452030_03_p006	Red_SD	0.003721014	7.434805907	V55	0.00344392	6.609235609
13jul08225023-m1bs-500066452030_03_p006	Red_SD	0.003721014	7.434805907	V56	0.003667972	6.593087858
13jul08225023-m1bs-500066452030_03_p006	Red_SD	0.003721014	7.434805907	V57	0.002949242	6.643854017
13jul08225023-m1bs-500066452030_03_p006	Red_SD	0.003721014	7.434805907	V58	0.004193788	6.72150937
13jul08225023-m1bs-500066452030_03_p006	Red_SD	0.003721014	7.434805907	V59	0.003731429	7.12313557
13jul08225023-m1bs-500066452030_03_p006	Red_SD	0.003721014	7.434805907	V60	0.00344199	6.61017638
13jul08225023-m1bs-500066452030_03_p006	Red_SD	0.003721014	7.434805907	V61	0.003843016	7.051033363
13jul08225023-m1bs-500066452030_03_p006	Red_SD	0.003721014	7.434805907	V62	0.00361791	6.574171231
13jul08225023-m1bs-500066452030_03_p006	Red_SD	0.003721014	7.434805907	V63	0.003757966	7.038454254
13jul08225023-m1bs-500066452030_03_p006	Red_SD	0.003721014	7.434805907	V64	0.00379134	6.767493858
13jul08225023-m1bs-500066452030_03_p006	Red_SD	0.003721014	7.434805907	V65	0.002904293	6.395360716
13jul08225023-m1bs-500066452030_03_p006	Red_SD	0.003721014	7.434805907	V66	0.003213496	6.790058849
13jul08225023-m1bs-500066452030_03_p006	Red_SD	0.003721014	7.434805907	V67	0.002782833	6.559488349
13jul08225023-m1bs-500066452030_03_p006	Red_SD	0.003721014	7.434805907	V68	0.003804432	6.944319316
13jul08225023-m1bs-500066452030_03_p006	Red_SD	0.003721014	7.434805907	V69	0.003369912	6.432449594
13jul08225023-m1bs-500066452030_03_p006	Red_SD	0.003721014	7.434805907	V70	0.003110793	6.72642403
13jul08225023-m1bs-500066452030_03_p006	Red_SD	0.003721014	7.434805907	V71	0.003004242	6.851337629
13jul08225023-m1bs-500066452030_03_p006	Red_SD	0.003721014	7.434805907	V72	0.004013986	6.575992813
13jul08225023-m1bs-500066452030_03_p006	Red_SD	0.003721014	7.434805907	V73	0.003141093	6.367933965
13jul08225023-m1bs-500066452030_03_p006	Red_SD	0.003721014	7.434805907	V74	0.003450754	6.64167975
13jul08225023-m1bs-500066452030_03_p006	Red_SD	0.003721014	7.434805907	V75	0.004098436	6.59441929
13jul08225023-m1bs-500066452030_03_p006	Red_SD	0.003721014	7.434805907	V76	0.003370548	6.604528246
13jul08225023-m1bs-500066452030_03_p006	Red_SD	0.003721014	7.434805907	V77	0.003259803	6.757340741
13jul08225023-m1bs-500066452030_03_p006	Red_SD	0.003721014	7.434805907	V78	0.003468977	7.240328965
13jul08225023-m1bs-500066452030_03_p006	Red_SD	0.003721014	7.434805907	V79	0.003622739	6.536958325
13jul08225023-m1bs-500066452030_03_p006	Red_SD	0.003721014	7.434805907	V80	0.003808007	7.088307604
13jul08225023-m1bs-500066452030_03_p006	Red_SD	0.003721014	7.434805907	V81	0.003144653	6.976946013
13jul08225023-m1bs-500066452030_03_p006	Red_SD	0.003721014	7.434805907	V82	0.002903315	6.803723904
13jul08225023-m1bs-500066452030_03_p006	Red_SD	0.003721014	7.434805907	V83	0.003640833	6.789243822
13jul08225023-m1bs-500066452030_03_p006	Red_SD	0.003721014	7.434805907	V84	0.003403746	7.012069426
13jul08225023-m1bs-500066452030_03_p006	Red_SD	0.003721014	7.434805907	V85	0.002839616	6.341971195
13jul08225023-m1bs-500066452030_03_p006	Red_SD	0.003721014	7.434805907	V86	0.003407627	7.174868709
13jul08225023-m1bs-500066452030_03_p006	Red_SD	0.003721014	7.434805907	V87	0.003163484	6.74111887
13jul08225023-m1bs-500066452030_03_p006	Red_SD	0.003721014	7.434805907	V88	0.003224316	6.879228044
13jul08225023-m1bs-500066452030_03_p006	Red_SD	0.003721014	7.434805907	V89	0.0039733	6.760677869
13jul08225023-m1bs-500066452030_03_p006	Red_SD	0.003721014	7.434805907	V90	0.003595307	6.723933586
13jul08225023-m1bs-500066452030_03_p006	Red_SD	0.003721014	7.434805907	V91	0.003884968	6.733534868
13jul08225023-m1bs-500066452030_03_p006	Red_SD	0.003721014	7.434805907	V92	0.003291777	6.791751854
13jul08225023-m1bs-500066452030_03_p006	Red_SD	0.003721014	7.434805907	V93	0.004009873	7.128411599
13jul08225023-m1bs-500066452030_03_p006	Red_SD	0.003721014	7.434805907	V94	0.003230176	6.599246001
13jul08225023-m1bs-500066452030_03_p006	Red_SD	0.003721014	7.434805907	V95	0.003477282	6.876670244
13jul08225023-m1bs-500066452030_03_p006	Red_SD	0.003721014	7.434805907	V96	0.003185092	6.791287176
13jul08225023-m1bs-500066452030_03_p006	Red_SD	0.003721014	7.434805907	V97	0.003157363	6.191457094
13jul08225023-m1bs-500066452030_03_p006	Red_SD	0.003721014	7.434805907	V98	0.003850206	6.855083847
13jul08225023-m1bs-500066452030_03_p006	Red_SD	0.003721014	7.434805907	V99	0.003546801	6.289725598
13jul08225023-m1bs-500066452030_03_p006	Red_SD	0.003721014	7.434805907	V100	0.003532501	6.523061442
13jul08225023-m1bs-500066452030_03_p006	Rededge_SD	0.005201279	9.233943884	V1	0.005457382	8.824309892
13jul08225023-m1bs-500066452030_03_p006	Rededge_SD	0.005201279	9.233943884	V2	0.005456074	8.810497757
13jul08225023-m1bs-500066452030_03_p006	Rededge_SD	0.005201279	9.233943884	V3	0.004777961	8.083027154
13jul08225023-m1bs-500066452030_03_p006	Rededge_SD	0.005201279	9.233943884	V4	0.005124859	8.498397419
13jul08225023-m1bs-500066452030_03_p006	Rededge_SD	0.005201279	9.233943884	V5	0.005135847	8.349527774
13jul08225023-m1bs-500066452030_03_p006	Rededge_SD	0.005201279	9.233943884	V6	0.005472704	8.504640469
13jul08225023-m1bs-500066452030_03_p006	Rededge_SD	0.005201279	9.233943884	V7	0.006925599	9.449691638
13jul08225023-m1bs-500066452030_03_p006	Rededge_SD	0.005201279	9.233943884	V8	0.005433029	8.915366678
13jul08225023-m1bs-500066452030_03_p006	Rededge_SD	0.005201279	9.233943884	V9	0.005412388	8.10728212
13jul08225023-m1bs-500066452030_03_p006	Rededge_SD	0.005201279	9.233943884	V10	0.005626718	9.26550745
13jul08225023-m1bs-500066452030_03_p006	Rededge_SD	0.005201279	9.233943884	V11	0.005542398	8.36716146
13jul08225023-m1bs-500066452030_03_p006	Rededge_SD	0.005201279	9.233943884	V12	0.005310106	8.424236762
13jul08225023-m1bs-500066452030_03_p006	Rededge_SD	0.005201279	9.233943884	V13	0.004899546	8.371535386
13jul08225023-m1bs-500066452030_03_p006	Rededge_SD	0.005201279	9.233943884	V14	0.004982249	8.254198648
13jul08225023-m1bs-500066452030_03_p006	Rededge_SD	0.005201279	9.233943884	V15	0.005949911	8.513214807
13jul08225023-m1bs-500066452030_03_p006	Rededge_SD	0.005201279	9.233943884	V16	0.005435069	8.219990334
13jul08225023-m1bs-500066452030_03_p006	Rededge_SD	0.005201279	9.233943884	V17	0.005276517	8.710521377
13jul08225023-m1bs-500066452030_03_p006	Rededge_SD	0.005201279	9.233943884	V18	0.005518477	8.906873969
13jul08225023-m1bs-500066452030_03_p006	Rededge_SD	0.005201279	9.233943884	V19	0.004837124	8.387083541
13jul08225023-m1bs-500066452030_03_p006	Rededge_SD	0.005201279	9.233943884	V20	0.005083326	8.056586256
13jul08225023-m1bs-500066452030_03_p006	Rededge_SD	0.005201279	9.233943884	V21	0.005342531	8.531250066
13jul08225023-m1bs-500066452030_03_p006	Rededge_SD	0.005201279	9.233943884	V22	0.005318415	8.635698679
13jul08225023-m1bs-500066452030_03_p006	Rededge_SD	0.005201279	9.233943884	V23	0.005736854	8.610608775
13jul08225023-m1bs-500066452030_03_p006	Rededge_SD	0.005201279	9.233943884	V24	0.005653724	8.556448428
13jul08225023-m1bs-500066452030_03_p006	Rededge_SD	0.005201279	9.233943884	V25	0.004930466	8.520667485
13jul08225023-m1bs-500066452030_03_p006	Rededge_SD	0.005201279	9.233943884	V26	0.005663544	8.93972457
13jul08225023-m1bs-500066452030_03_p006	Rededge_SD	0.005201279	9.233943884	V27	0.005525007	8.434788499
13jul08225023-m1bs-500066452030_03_p006	Rededge_SD	0.005201279	9.233943884	V28	0.004774848	8.337639733
13jul08225023-m1bs-500066452030_03_p006	Rededge_SD	0.005201279	9.233943884	V29	0.005640014	8.676997704
13jul08225023-m1bs-500066452030_03_p006	Rededge_SD	0.005201279	9.233943884	V30	0.004986097	8.350021468
13jul08225023-m1bs-500066452030_03_p006	Rededge_SD	0.005201279	9.233943884	V31	0.005451147	8.668669073
13jul08225023-m1bs-500066452030_03_p006	Rededge_SD	0.005201279	9.233943884	V32	0.00528443	9.075972889
13jul08225023-m1bs-500066452030_03_p006	Rededge_SD	0.005201279	9.233943884	V33	0.004836093	8.666394046
13jul08225023-m1bs-500066452030_03_p006	Rededge_SD	0.005201279	9.233943884	V34	0.005987529	9.257214283
13jul08225023-m1bs-500066452030_03_p006	Rededge_SD	0.005201279	9.233943884	V35	0.006390038	8.622422518
13jul08225023-m1bs-500066452030_03_p006	Rededge_SD	0.005201279	9.233943884	V36	0.004651058	8.063438035
13jul08225023-m1bs-500066452030_03_p006	Rededge_SD	0.005201279	9.233943884	V37	0.006325933	8.656021458
13jul08225023-m1bs-500066452030_03_p006	Rededge_SD	0.005201279	9.233943884	V38	0.005738935	8.776145012
13jul08225023-m1bs-500066452030_03_p006	Rededge_SD	0.005201279	9.233943884	V39	0.005970697	9.008158022
13jul08225023-m1bs-500066452030_03_p006	Rededge_SD	0.005201279	9.233943884	V40	0.005699382	8.566716649
13jul08225023-m1bs-500066452030_03_p006	Rededge_SD	0.005201279	9.233943884	V41	0.005415757	8.401316233
13jul08225023-m1bs-500066452030_03_p006	Rededge_SD	0.005201279	9.233943884	V42	0.004998362	8.379592955
13jul08225023-m1bs-500066452030_03_p006	Rededge_SD	0.005201279	9.233943884	V43	0.006909214	9.291571104
13jul08225023-m1bs-500066452030_03_p006	Rededge_SD	0.005201279	9.233943884	V44	0.005384569	8.397567917
13jul08225023-m1bs-500066452030_03_p006	Rededge_SD	0.005201279	9.233943884	V45	0.005760906	8.848167941
13jul08225023-m1bs-500066452030_03_p006	Rededge_SD	0.005201279	9.233943884	V46	0.005865923	8.596013095
13jul08225023-m1bs-500066452030_03_p006	Rededge_SD	0.005201279	9.233943884	V47	0.004885549	8.576645036
13jul08225023-m1bs-500066452030_03_p006	Rededge_SD	0.005201279	9.233943884	V48	0.005973097	8.690916656
13jul08225023-m1bs-500066452030_03_p006	Rededge_SD	0.005201279	9.233943884	V49	0.005583716	8.543193174
13jul08225023-m1bs-500066452030_03_p006	Rededge_SD	0.005201279	9.233943884	V50	0.005536109	8.633923745
13jul08225023-m1bs-500066452030_03_p006	Rededge_SD	0.005201279	9.233943884	V51	0.005408956	8.436592137
13jul08225023-m1bs-500066452030_03_p006	Rededge_SD	0.005201279	9.233943884	V52	0.004952216	8.772409471
13jul08225023-m1bs-500066452030_03_p006	Rededge_SD	0.005201279	9.233943884	V53	0.004860882	7.716885018
13jul08225023-m1bs-500066452030_03_p006	Rededge_SD	0.005201279	9.233943884	V54	0.006305989	8.83817777
13jul08225023-m1bs-500066452030_03_p006	Rededge_SD	0.005201279	9.233943884	V55	0.005913593	8.822625245
13jul08225023-m1bs-500066452030_03_p006	Rededge_SD	0.005201279	9.233943884	V56	0.005437279	8.800892437
13jul08225023-m1bs-500066452030_03_p006	Rededge_SD	0.005201279	9.233943884	V57	0.005358821	9.038871249
13jul08225023-m1bs-500066452030_03_p006	Rededge_SD	0.005201279	9.233943884	V58	0.005556501	8.291204107
13jul08225023-m1bs-500066452030_03_p006	Rededge_SD	0.005201279	9.233943884	V59	0.005088815	8.351503893
13jul08225023-m1bs-500066452030_03_p006	Rededge_SD	0.005201279	9.233943884	V60	0.005551479	8.726857049
13jul08225023-m1bs-500066452030_03_p006	Rededge_SD	0.005201279	9.233943884	V61	0.005267198	8.382413516
13jul08225023-m1bs-500066452030_03_p006	Rededge_SD	0.005201279	9.233943884	V62	0.005548207	9.162497661
13jul08225023-m1bs-500066452030_03_p006	Rededge_SD	0.005201279	9.233943884	V63	0.005272266	8.122668707
13jul08225023-m1bs-500066452030_03_p006	Rededge_SD	0.005201279	9.233943884	V64	0.005619408	9.528013498
13jul08225023-m1bs-500066452030_03_p006	Rededge_SD	0.005201279	9.233943884	V65	0.005672275	8.324270224
13jul08225023-m1bs-500066452030_03_p006	Rededge_SD	0.005201279	9.233943884	V66	0.00588029	8.411254184
13jul08225023-m1bs-500066452030_03_p006	Rededge_SD	0.005201279	9.233943884	V67	0.005810988	8.863111309
13jul08225023-m1bs-500066452030_03_p006	Rededge_SD	0.005201279	9.233943884	V68	0.005367234	8.301529123
13jul08225023-m1bs-500066452030_03_p006	Rededge_SD	0.005201279	9.233943884	V69	0.004407418	7.580891879
13jul08225023-m1bs-500066452030_03_p006	Rededge_SD	0.005201279	9.233943884	V70	0.005783368	9.415542117
13jul08225023-m1bs-500066452030_03_p006	Rededge_SD	0.005201279	9.233943884	V71	0.005514018	8.521214909
13jul08225023-m1bs-500066452030_03_p006	Rededge_SD	0.005201279	9.233943884	V72	0.004894483	8.241971211
13jul08225023-m1bs-500066452030_03_p006	Rededge_SD	0.005201279	9.233943884	V73	0.005741694	8.305511131
13jul08225023-m1bs-500066452030_03_p006	Rededge_SD	0.005201279	9.233943884	V74	0.004872409	8.090269429
13jul08225023-m1bs-500066452030_03_p006	Rededge_SD	0.005201279	9.233943884	V75	0.005113553	8.301261846
13jul08225023-m1bs-500066452030_03_p006	Rededge_SD	0.005201279	9.233943884	V76	0.005710427	8.69283354
13jul08225023-m1bs-500066452030_03_p006	Rededge_SD	0.005201279	9.233943884	V77	0.005522981	8.961350893
13jul08225023-m1bs-500066452030_03_p006	Rededge_SD	0.005201279	9.233943884	V78	0.005624631	9.005049814
13jul08225023-m1bs-500066452030_03_p006	Rededge_SD	0.005201279	9.233943884	V79	0.005522167	8.768692065
13jul08225023-m1bs-500066452030_03_p006	Rededge_SD	0.005201279	9.233943884	V80	0.006201538	9.018467879
13jul08225023-m1bs-500066452030_03_p006	Rededge_SD	0.005201279	9.233943884	V81	0.004740169	8.136994247
13jul08225023-m1bs-500066452030_03_p006	Rededge_SD	0.005201279	9.233943884	V82	0.005923973	9.285483626
13jul08225023-m1bs-500066452030_03_p006	Rededge_SD	0.005201279	9.233943884	V83	0.005162326	8.180157264
13jul08225023-m1bs-500066452030_03_p006	Rededge_SD	0.005201279	9.233943884	V84	0.005558938	8.75217097
13jul08225023-m1bs-500066452030_03_p006	Rededge_SD	0.005201279	9.233943884	V85	0.004268643	7.868306547
13jul08225023-m1bs-500066452030_03_p006	Rededge_SD	0.005201279	9.233943884	V86	0.004628201	7.798137053
13jul08225023-m1bs-500066452030_03_p006	Rededge_SD	0.005201279	9.233943884	V87	0.005584112	8.877054337
13jul08225023-m1bs-500066452030_03_p006	Rededge_SD	0.005201279	9.233943884	V88	0.006067065	8.937907282
13jul08225023-m1bs-500066452030_03_p006	Rededge_SD	0.005201279	9.233943884	V89	0.005510149	8.726164563
13jul08225023-m1bs-500066452030_03_p006	Rededge_SD	0.005201279	9.233943884	V90	0.005160097	8.434890369
13jul08225023-m1bs-500066452030_03_p006	Rededge_SD	0.005201279	9.233943884	V91	0.005529274	8.791399291
13jul08225023-m1bs-500066452030_03_p006	Rededge_SD	0.005201279	9.233943884	V92	0.005931977	8.763212514
13jul08225023-m1bs-500066452030_03_p006	Rededge_SD	0.005201279	9.233943884	V93	0.004437848	8.326662387
13jul08225023-m1bs-500066452030_03_p006	Rededge_SD	0.005201279	9.233943884	V94	0.006239392	8.918378605
13jul08225023-m1bs-500066452030_03_p006	Rededge_SD	0.005201279	9.233943884	V95	0.006016995	8.970320794
13jul08225023-m1bs-500066452030_03_p006	Rededge_SD	0.005201279	9.233943884	V96	0.00493126	8.331926343
13jul08225023-m1bs-500066452030_03_p006	Rededge_SD	0.005201279	9.233943884	V97	0.006029938	8.825963292
13jul08225023-m1bs-500066452030_03_p006	Rededge_SD	0.005201279	9.233943884	V98	0.006858504	9.470428891
13jul08225023-m1bs-500066452030_03_p006	Rededge_SD	0.005201279	9.233943884	V99	0.005493163	8.259822153
[truncated: 140,401 more rows]
