# Supplementary material for: A high-resolution map of coastal vegetation for two Arctic Alaskan parklands: An object-oriented approach with point training data
Source: PLoS One. 2022 Aug 31;17(8):e0273893. doi: 10.1371/journal.pone.0273893 (PMC9432696; doi:10.1371/journal.pone.0273893)
Supplement: S5 Table — (CSV) [file pone.0273893.s005.csv]

		RF OOB Producer's accuracy
Satellite scene	n data	SSAVM	SSIVM	UAVM	UIVM
13jul08225023-m1bs-500066452030_03_p006	1089	0.874	0.890	0.872	0.890
13jul08225034-m1bs-500066452030_04_p001	1079	0.880	0.891	0.869	0.865
13jul08225054-m1bs-500066452030_05_p007	377	0.902	0.865	0.894	0.889
13jun21231705-m1bs-500066452020_07_p002	328	0.872	0.863	0.878	0.869
14aug02232159-m1bs-500133427030_02_p003	435	0.922	0.915	0.910	0.920
14aug02232200-m1bs-500133427030_02_p004	368	0.913	0.913	0.902	0.910
14aug05231117-m1bs-500133427030_03_p002	1081	0.906	0.903	0.906	0.905
14aug05231119-m1bs-500133427030_03_p003	1105	0.894	0.905	0.887	0.886
14aug05231120-m1bs-500133427030_03_p004	200	0.890	0.900	0.910	0.910
14jul07223946-m1bs-500133427020_01_p001	1005	0.867	0.875	0.890	0.891
14jul07223948-m1bs-500133427020_01_p002	740	0.912	0.916	0.907	0.919
14jul07223949-m1bs-500133427020_01_p003	426	0.840	0.838	0.843	0.845
14jul07223950-m1bs-500133427020_01_p004	515	0.880	0.876	0.887	0.880
14jul07223951-m1bs-500133427020_01_p005	645	0.916	0.913	0.913	0.910
14jul07224000-m1bs-500133427020_01_p006	618	0.874	0.864	0.872	0.882
14jul07224004-m1bs-500133427010_01_p005	569	0.842	0.856	0.844	0.851
14jul07224036-m1bs-500133427040_01_p001	832	0.907	0.924	0.889	0.894
14jul07224036-m1bs-500133427040_01_p002	124	0.879	0.895	0.935	0.944
14jul07224043-m1bs-500133427040_01_p003	214	0.888	0.893	0.888	0.897
14jul07224053-m1bs-500133427040_01_p005	196	0.903	0.918	0.908	0.903
14jul07224104-m1bs-500135503010_01_p002	1340	0.833	0.840	0.830	0.841
14jul07224105-m1bs-500135503010_01_p003	538	0.822	0.792	0.799	0.797
14jul07224106-m1bs-500135503010_01_p004	715	0.831	0.839	0.811	0.821
14jul07224116-m1bs-500135503010_01_p008	304	0.859	0.849	0.868	0.882
14jul07224117-m1bs-500135503010_01_p009	707	0.868	0.871	0.859	0.873
14jul07224118-m1bs-500135503010_01_p010	883	0.838	0.851	0.845	0.852
14jul08234339-m1bs-500133427030_01_p002	350	0.814	0.806	0.803	0.814
14jul08234340-m1bs-500133427030_01_p003	626	0.858	0.853	0.861	0.864
14jul08234341-m1bs-500133427030_01_p004	92	0.837	0.837	0.870	0.870
14jul28230636-m1bs-500133427010_02_p007	619	0.895	0.889	0.900	0.897
14jul28230637-m1bs-500133427010_02_p008	551	0.898	0.889	0.904	0.906
14jul28230639-m1bs-500133427010_02_p009	146	0.870	0.870	0.870	0.856
14jul28230656-m1bs-500133427010_02_p005	119	0.866	0.891	0.933	0.933
14jul28230656-m1bs-500133427010_02_p006	450	0.913	0.918	0.900	0.920
14jun23225643-m1bs-500133097080_01_p001	136	0.904	0.912	0.934	0.941
14jun23225645-m1bs-500133097080_01_p002	86	0.919	0.930	0.953	0.953
14jun23225726-m1bs-500133097030_01_p002	566	0.924	0.920	0.931	0.931
14jun23225744-m1bs-500133097070_01_p004	855	0.897	0.895	0.912	0.918
2006070622592320000011626880_0020001	269	0.874	0.862	0.862	0.833
2008062122391640000011607860_0210000	402	0.873	0.871	0.868	0.888
