# Supplementary material for: A high-resolution map of coastal vegetation for two Arctic Alaskan parklands: An object-oriented approach with point training data
Source: PLoS One. 2022 Aug 31;17(8):e0273893. doi: 10.1371/journal.pone.0273893 (PMC9432696; doi:10.1371/journal.pone.0273893)
Supplement: S6 Table — (CSV) [file pone.0273893.s006.csv]

	Estimate	Std. Error	t value	Pr(>|t|)
(Intercept)	0.887728343755965	0.00690393381779993	128.582974168611	2.09544283146271e-159
n.data	-1.64332576607655e-05	8.15347569363444e-06	-2.01549109585194	0.0455813390137658
modelSSIVM	0.00108404732500001	0.00749654162201778	0.144606323776833	0.885209559814295
modelUAVM	0.00413886930000001	0.00749654162201778	0.552103824494738	0.58167241190423
modelUIVM	0.00735046525	0.00749654162201778	0.980514165146666	0.328360336079109
