# Supplementary material for: A high-resolution map of coastal vegetation for two Arctic Alaskan parklands: An object-oriented approach with point training data
Source: PLoS One. 2022 Aug 31;17(8):e0273893. doi: 10.1371/journal.pone.0273893 (PMC9432696; doi:10.1371/journal.pone.0273893)
Supplement: S7 Table — (XLSX) [file pone.0273893.s007.xlsx]

## Sheet: Sheet1
	Marestail	Brack. sedge	Built up	Crowb.	Dunegrass	Low shrub	Fresh sedge	Willow scrub	Herb. meadow	Lyng. sedge	Lagoon margin	Rock sedge	Sediment	Salt marsh	Salt marsh mos.	Shrub upland	Upland	Water
Marestail	247	3	0	1	0	0	2	0	0	4	2	0	0	3	10	0	0	5
Brack. sedge	24	2073	0	58	3	25	46	6	6	17	3	0	0	108	35	21	18	2
Built up	0	0	17	0	0	0	0	0	0	0	0	0	0	0	0	0	0	0
Crowb.	3	81	0	1151	39	37	10	11	14	8	0	2	2	10	1	2	2	0
Dunegrass	0	4	1	33	1814	1	1	7	51	1	0	0	49	18	1	7	10	1
Low shrub	1	23	0	25	2	626	30	0	0	1	0	0	0	3	0	1	0	0
Fresh sedge	5	33	0	6	1	18	705	1	0	6	0	4	0	2	1	4	10	0
Willow scub	0	0	0	13	1	1	2	278	12	0	0	0	0	10	0	0	1	0
Herb. meadow	2	1	0	9	28	0	1	6	357	0	0	0	4	6	0	1	1	0
Lyng. sedge	3	3	0	1	0	0	0	0	0	92	0	1	0	2	0	0	0	0
Lagoon margin	0	1	0	0	0	0	0	0	0	0	98	0	1	1	0	1	0	0
Rock sedge	0	0	0	0	0	0	0	0	0	3	0	15	0	0	0	0	0	0
Sediment	4	0	5	0	45	0	0	1	0	0	2	0	1303	5	13	6	4	34
Salt marsh	34	190	0	40	33	6	13	5	9	2	15	0	4	3337	179	33	5	2
Salt marsh mos.	45	23	0	3	2	0	3	0	0	0	1	0	17	103	1572	0	2	17
Shrub upland	1	25	0	3	9	4	3	0	1	0	3	0	3	32	0	1622	136	0
Upland	0	18	1	14	18	4	13	1	5	1	0	0	3	10	0	125	2937	7
Water	20	2	0	0	1	0	1	0	0	0	1	0	25	7	18	0	5	925
